# Supplementary material for: De novo biosynthesis of bioactive isoflavonoids by engineered yeast cell factories
Source: Nat Commun. 2021 Oct 19;12:6085. doi: 10.1038/s41467-021-26361-1 (PMC8526750; doi:10.1038/s41467-021-26361-1)
Supplement: Supplementary file 3 — Supplementary Data 1 [file 41467_2021_26361_MOESM3_ESM.xlsx]

## Sheet: Sheet1
Supplementary Data 1. S. cerevisiae strains used in this study
Strain ID	Relevant genotype	Parental strain (DNA constructs)	Origin
Strains for screening Phase I
IMX581	MATa ura3-52 can1∆::cas9-natNT2 TRP1 LEU2 HIS3		Mans, R. et al. CRISPR/Cas9: a molecular Swiss army knife for simultaneous introduction of multiple genetic modifications in Saccharomyces cerevisiae. FEMS Yeast Res 15 (2015).
QL11	MATa ura3-52 can1∆::cas9-natNT2 TRP1 LEU2 HIS3 XII-2::(GPM1p-AtPAL2-FBA1t)+(TDH3p-AtC4H-CYC1t)+(tHXT7p-AtATR2-pYX212t)+(PGK1p-CYB5-ADH1t) X-3::(TPI1p-EcaroL-pYX212t)+(ADH1t-ARO7 G141S-TEF1p)+(PGK1p-ARO4 K229L-CYC1t) X-4::(CYC1t-ARO1-TPI1p)+(TDH3p-ARO2-ADH1t)+(TDH2t-ARO3-TEF1p)	IMX581	Liu, Q. et al. Rewiring carbon metabolism in yeast for high level production of aromatic chemicals. Nat Commun 10, 4976 (2019).
C01	MATa ura3-52 can1∆::cas9-natNT2 TRP1 LEU2 HIS3 XII-2::(GPM1p-AtPAL2-FBA1t)+(TDH3p-AtC4H-CYC1t)+(tHXT7p-AtATR2-pYX212t)+(PGK1p-CYB5-ADH1t) X-3::(TPI1p-EcaroL-pYX212t)+(ADH1t-ARO7 G141S-TEF1p)+(PGK1p-ARO4 K229L-CYC1t) X-4::(CYC1t-ARO1-TPI1p)+(TDH3p-ARO2-ADH1t)+(TDH2t-ARO3-TEF1p) XII-1::(CYC1t-At4CL1-TDH3p)+(CCW12p-GmCHR5-FBA1t)+(TPS1t-RsCHS-TEF1p)+(PGK1p-PsCHI-ADH1t)	QL11 (M1/M10)	This study
C02	MATa ura3-52 can1∆::cas9-natNT2 TRP1 LEU2 HIS3 XII-2::(GPM1p-AtPAL2-FBA1t)+(TDH3p-AtC4H-CYC1t)+(tHXT7p-AtATR2-pYX212t)+(PGK1p-CYB5-ADH1t) X-3::(TPI1p-EcaroL-pYX212t)+(ADH1t-ARO7 G141S-TEF1p)+(PGK1p-ARO4 K229L-CYC1t) X-4::(CYC1t-ARO1-TPI1p)+(TDH3p-ARO2-ADH1t)+(TDH2t-ARO3-TEF1p) XII-1::(CYC1t-At4CL1-TDH3p)+(CCW12p-GmCHR5-FBA1t)+(TPS1t-RsCHS-TEF1p)+(PGK1p-PlCHI1-ADH1t)	QL11 (M1/M11)	This study
C03	MATa ura3-52 can1∆::cas9-natNT2 TRP1 LEU2 HIS3 XII-2::(GPM1p-AtPAL2-FBA1t)+(TDH3p-AtC4H-CYC1t)+(tHXT7p-AtATR2-pYX212t)+(PGK1p-CYB5-ADH1t) X-3::(TPI1p-EcaroL-pYX212t)+(ADH1t-ARO7 G141S-TEF1p)+(PGK1p-ARO4 K229L-CYC1t) X-4::(CYC1t-ARO1-TPI1p)+(TDH3p-ARO2-ADH1t)+(TDH2t-ARO3-TEF1p) XII-1::(CYC1t-At4CL1-TDH3p)+(CCW12p-GmCHR5-FBA1t)+(TPS1t-RsCHS-TEF1p)+(PGK1p-GmCHI1B2-ADH1t)	QL11 (M1/M12)	This study
C04	MATa ura3-52 can1∆::cas9-natNT2 TRP1 LEU2 HIS3 XII-2::(GPM1p-AtPAL2-FBA1t)+(TDH3p-AtC4H-CYC1t)+(tHXT7p-AtATR2-pYX212t)+(PGK1p-CYB5-ADH1t) X-3::(TPI1p-EcaroL-pYX212t)+(ADH1t-ARO7 G141S-TEF1p)+(PGK1p-ARO4 K229L-CYC1t) X-4::(CYC1t-ARO1-TPI1p)+(TDH3p-ARO2-ADH1t)+(TDH2t-ARO3-TEF1p) XII-1::(CYC1t-At4CL1-TDH3p)+(CCW12p-PlCHR-FBA1t)+(TPS1t-RsCHS-TEF1p)+(PGK1p-PlCHI1-ADH1t)	QL11 (M2/M211)	This study
C05	MATa ura3-52 can1∆::cas9-natNT2 TRP1 LEU2 HIS3 XII-2::(GPM1p-AtPAL2-FBA1t)+(TDH3p-AtC4H-CYC1t)+(tHXT7p-AtATR2-pYX212t)+(PGK1p-CYB5-ADH1t) X-3::(TPI1p-EcaroL-pYX212t)+(ADH1t-ARO7 G141S-TEF1p)+(PGK1p-ARO4 K229L-CYC1t) X-4::(CYC1t-ARO1-TPI1p)+(TDH3p-ARO2-ADH1t)+(TDH2t-ARO3-TEF1p) XII-1::(CYC1t-At4CL1-TDH3p)+(CCW12p-PlCHR-FBA1t)+(TPS1t-RsCHS-TEF1p)+(PGK1p-GmCHI1B2-ADH1t)	QL11 (M2/M12)	This study
C06	MATa ura3-52 can1∆::cas9-natNT2 TRP1 LEU2 HIS3 XII-2::(GPM1p-AtPAL2-FBA1t)+(TDH3p-AtC4H-CYC1t)+(tHXT7p-AtATR2-pYX212t)+(PGK1p-CYB5-ADH1t) X-3::(TPI1p-EcaroL-pYX212t)+(ADH1t-ARO7 G141S-TEF1p)+(PGK1p-ARO4 K229L-CYC1t) X-4::(CYC1t-ARO1-TPI1p)+(TDH3p-ARO2-ADH1t)+(TDH2t-ARO3-TEF1p) XII-1::(CYC1t-At4CL1-TDH3p)+(CCW12p-MsCHR-FBA1t)+(TPS1t-RsCHS-TEF1p)+(PGK1p-PlCHI1-ADH1t)	QL11 (M3/M11)	This study
C07	MATa ura3-52 can1∆::cas9-natNT2 TRP1 LEU2 HIS3 XII-2::(GPM1p-AtPAL2-FBA1t)+(TDH3p-AtC4H-CYC1t)+(tHXT7p-AtATR2-pYX212t)+(PGK1p-CYB5-ADH1t) X-3::(TPI1p-EcaroL-pYX212t)+(ADH1t-ARO7 G141S-TEF1p)+(PGK1p-ARO4 K229L-CYC1t) X-4::(CYC1t-ARO1-TPI1p)+(TDH3p-ARO2-ADH1t)+(TDH2t-ARO3-TEF1p) XII-1::(CYC1t-At4CL1-TDH3p)+(CCW12p-MsCHR-FBA1t)+(TPS1t-RsCHS-TEF1p)+(PGK1p-GmCHI1B2-ADH1t)	QL11 (M3/M12)	This study
C08	MATa ura3-52 can1∆::cas9-natNT2 TRP1 LEU2 HIS3 XII-2::(GPM1p-AtPAL2-FBA1t)+(TDH3p-AtC4H-CYC1t)+(tHXT7p-AtATR2-pYX212t)+(PGK1p-CYB5-ADH1t) X-3::(TPI1p-EcaroL-pYX212t)+(ADH1t-ARO7 G141S-TEF1p)+(PGK1p-ARO4 K229L-CYC1t) X-4::(CYC1t-ARO1-TPI1p)+(TDH3p-ARO2-ADH1t)+(TDH2t-ARO3-TEF1p) XII-1::(CYC1t-At4CL1-TDH3p)+(CCW12p-GmCHR5-FBA1t)+(TPS1t-RsCHS-TEF1p)+(PGK1p-GmCHI1B2-ADH1t)	QL11 (M1/M13)	This study
C09	MATa ura3-52 can1∆::cas9-natNT2 TRP1 LEU2 HIS3 XII-2::(GPM1p-AtPAL2-FBA1t)+(TDH3p-AtC4H-CYC1t)+(tHXT7p-AtATR2-pYX212t)+(PGK1p-CYB5-ADH1t) X-3::(TPI1p-EcaroL-pYX212t)+(ADH1t-ARO7 G141S-TEF1p)+(PGK1p-ARO4 K229L-CYC1t) X-4::(CYC1t-ARO1-TPI1p)+(TDH3p-ARO2-ADH1t)+(TDH2t-ARO3-TEF1p) XII-1::(CYC1t-At4CL1-TDH3p)+(CCW12p-GmCHR5-FBA1t)+(TPS1t-GmCHS8-TEF1p)+(PGK1p-GmCHI1B2-ADH1t)	QL11 (M1/M14)	This study
C10	MATa ura3-52 can1∆::cas9-natNT2 TRP1 LEU2 HIS3 XII-2::(GPM1p-AtPAL2-FBA1t)+(TDH3p-AtC4H-CYC1t)+(tHXT7p-AtATR2-pYX212t)+(PGK1p-CYB5-ADH1t) X-3::(TPI1p-EcaroL-pYX212t)+(ADH1t-ARO7 G141S-TEF1p)+(PGK1p-ARO4 K229L-CYC1t) X-4::(CYC1t-ARO1-TPI1p)+(TDH3p-ARO2-ADH1t)+(TDH2t-ARO3-TEF1p) XII-1::(CYC1t-At4CL1-TDH3p)+(CCW12p-PlCHR-FBA1t)+(TPS1t-PlCHS-TEF1p)+(PGK1p-GmCHI1B2-ADH1t)	QL11 (M2/M13)	This study
C11	MATa ura3-52 can1∆::cas9-natNT2 TRP1 LEU2 HIS3 XII-2::(GPM1p-AtPAL2-FBA1t)+(TDH3p-AtC4H-CYC1t)+(tHXT7p-AtATR2-pYX212t)+(PGK1p-CYB5-ADH1t) X-3::(TPI1p-EcaroL-pYX212t)+(ADH1t-ARO7 G141S-TEF1p)+(PGK1p-ARO4 K229L-CYC1t) X-4::(CYC1t-ARO1-TPI1p)+(TDH3p-ARO2-ADH1t)+(TDH2t-ARO3-TEF1p) XII-1::(CYC1t-At4CL1-TDH3p)+(CCW12p-MsCHR-FBA1t)+(TPS1t-PlCHS-TEF1p)+(PGK1p-GmCHI1B2-ADH1t)	QL11 (M3/M14)	This study
C12	MATa ura3-52 can1∆::cas9-natNT2 TRP1 LEU2 HIS3 XII-2::(GPM1p-AtPAL2-FBA1t)+(TDH3p-AtC4H-CYC1t)+(tHXT7p-AtATR2-pYX212t)+(PGK1p-CYB5-ADH1t) X-3::(TPI1p-EcaroL-pYX212t)+(ADH1t-ARO7 G141S-TEF1p)+(PGK1p-ARO4 K229L-CYC1t) X-4::(CYC1t-ARO1-TPI1p)+(TDH3p-ARO2-ADH1t)+(TDH2t-ARO3-TEF1p) XII-1::(CYC1t-Pl4CL1-TDH3p)+(CCW12p-GmCHR5-FBA1t)+(TPS1t-GmCHS8-TEF1p)+(PGK1p-GmCHI1B2-ADH1t)	QL11 (M4/M14)	This study
C13	MATa ura3-52 can1∆::cas9-natNT2 TRP1 LEU2 HIS3 XII-2::(GPM1p-AtPAL2-FBA1t)+(TDH3p-AtC4H-CYC1t)+(tHXT7p-AtATR2-pYX212t)+(PGK1p-CYB5-ADH1t) X-3::(TPI1p-EcaroL-pYX212t)+(ADH1t-ARO7 G141S-TEF1p)+(PGK1p-ARO4 K229L-CYC1t) X-4::(CYC1t-ARO1-TPI1p)+(TDH3p-ARO2-ADH1t)+(TDH2t-ARO3-TEF1p) XII-1::(CYC1t-At4CL1m-TDH3p)+(CCW12p-GmCHR5-FBA1t)+(TPS1t-GmCHS8-TEF1p)+(PGK1p-GmCHI1B2-ADH1t)	QL11 (M5/M14)	This study
C14	MATa ura3-52 can1∆::cas9-natNT2 TRP1 LEU2 HIS3 XII-2::(GPM1p-AtPAL2-FBA1t)+(TDH3p-AtC4H-CYC1t)+(tHXT7p-AtATR2-pYX212t)+(PGK1p-CYB5-ADH1t) X-3::(TPI1p-EcaroL-pYX212t)+(ADH1t-ARO7 G141S-TEF1p)+(PGK1p-ARO4 K229L-CYC1t) X-4::(CYC1t-ARO1-TPI1p)+(TDH3p-ARO2-ADH1t)+(TDH2t-ARO3-TEF1p) XII-1::(CYC1t-Gm4CL3-TDH3p)+(CCW12p-GmCHR5-FBA1t)+(TPS1t-GmCHS8-TEF1p)+(PGK1p-GmCHI1B2-ADH1t)	QL11 (M6/M14)	This study
C15	MATa ura3-52 can1∆::cas9-natNT2 TRP1 LEU2 HIS3 XII-2::(GPM1p-AtPAL2-FBA1t)+(TDH3p-AtC4H-CYC1t)+(tHXT7p-AtATR2-pYX212t)+(PGK1p-CYB5-ADH1t) X-3::(TPI1p-EcaroL-pYX212t)+(ADH1t-ARO7 G141S-TEF1p)+(PGK1p-ARO4 K229L-CYC1t) X-4::(CYC1t-ARO1-TPI1p)+(TDH3p-ARO2-ADH1t)+(TDH2t-ARO3-TEF1p) XII-1::(CYC1t-At4CL2-TDH3p)+(CCW12p-GmCHR5-FBA1t)+(TPS1t-GmCHS8-TEF1p)+(PGK1p-GmCHI1B2-ADH1t)	QL11 (M7/M14)	This study
C16	MATa ura3-52 can1∆::cas9-natNT2 TRP1 LEU2 HIS3 XII-2::(GPM1p-AtPAL2-FBA1t)+(TDH3p-AtC4H-CYC1t)+(tHXT7p-AtATR2-pYX212t)+(PGK1p-CYB5-ADH1t) X-3::(TPI1p-EcaroL-pYX212t)+(ADH1t-ARO7 G141S-TEF1p)+(PGK1p-ARO4 K229L-CYC1t) X-4::(CYC1t-ARO1-TPI1p)+(TDH3p-ARO2-ADH1t)+(TDH2t-ARO3-TEF1p) XII-1::(CYC1t-Ph4CL1-TDH3p)+(CCW12p-GmCHR5-FBA1t)+(TPS1t-GmCHS8-TEF1p)+(PGK1p-GmCHI1B2-ADH1t)	QL11 (M8/M14)	This study
C17	MATa ura3-52 can1∆::cas9-natNT2 TRP1 LEU2 HIS3 XII-2::(GPM1p-AtPAL2-FBA1t)+(TDH3p-AtC4H-CYC1t)+(tHXT7p-AtATR2-pYX212t)+(PGK1p-CYB5-ADH1t) X-3::(TPI1p-EcaroL-pYX212t)+(ADH1t-ARO7 G141S-TEF1p)+(PGK1p-ARO4 K229L-CYC1t) X-4::(CYC1t-ARO1-TPI1p)+(TDH3p-ARO2-ADH1t)+(TDH2t-ARO3-TEF1p) XII-1::(CYC1t-Pc4CL2-TDH3p)+(CCW12p-GmCHR5-FBA1t)+(TPS1t-GmCHS8-TEF1p)+(PGK1p-GmCHI1B2-ADH1t)	QL11 (M9/M14)	This study
C18	MATa ura3-52 can1∆::cas9-natNT2 TRP1 LEU2 HIS3 XII-2::(GPM1p-AtPAL2-FBA1t)+(TDH3p-AtC4H-CYC1t)+(tHXT7p-AtATR2-pYX212t)+(PGK1p-CYB5-ADH1t) X-3::(TPI1p-EcaroL-pYX212t)+(ADH1t-ARO7 G141S-TEF1p)+(PGK1p-ARO4 K229L-CYC1t) X-4::(CYC1t-ARO1-TPI1p)+(TDH3p-ARO2-ADH1t)+(TDH2t-ARO3-TEF1p) XII-1::(CYC1t-At4CL1-TDH3p)+(CCW12p-GmCHR5-FBA1t)+(TPS1t-HaCHS-TEF1p)+(PGK1p-GmCHI1B2-ADH1t)	QL11 (M1/M15)	This study
C19	MATa ura3-52 can1∆::cas9-natNT2 TRP1 LEU2 HIS3 XII-2::(GPM1p-AtPAL2-FBA1t)+(TDH3p-AtC4H-CYC1t)+(tHXT7p-AtATR2-pYX212t)+(PGK1p-CYB5-ADH1t) X-3::(TPI1p-EcaroL-pYX212t)+(ADH1t-ARO7 G141S-TEF1p)+(PGK1p-ARO4 K229L-CYC1t) X-4::(CYC1t-ARO1-TPI1p)+(TDH3p-ARO2-ADH1t)+(TDH2t-ARO3-TEF1p) XII-1::(CYC1t-At4CL1-TDH3p)+(CCW12p-GmCHR5-FBA1t)+(TPS1t-PhCHS-TEF1p)+(PGK1p-GmCHI1B2-ADH1t)	QL11 (M1/M16)	This study
C20	MATa ura3-52 can1∆::cas9-natNT2 TRP1 LEU2 HIS3 XII-2::(GPM1p-AtPAL2-FBA1t)+(TDH3p-AtC4H-CYC1t)+(tHXT7p-AtATR2-pYX212t)+(PGK1p-CYB5-ADH1t) X-3::(TPI1p-EcaroL-pYX212t)+(ADH1t-ARO7 G141S-TEF1p)+(PGK1p-ARO4 K229L-CYC1t) X-4::(CYC1t-ARO1-TPI1p)+(TDH3p-ARO2-ADH1t)+(TDH2t-ARO3-TEF1p) XII-1::(CYC1t-At4CL1-TDH3p)+(CCW12p-GmCHR5-FBA1t)+(TPS1t-SbCHS2-TEF1p)+(PGK1p-GmCHI1B2-ADH1t)	QL11 (M1/M17)	This study
C21	MATa ura3-52 can1∆::cas9-natNT2 TRP1 LEU2 HIS3 XII-2::(GPM1p-AtPAL2-FBA1t)+(TDH3p-AtC4H-CYC1t)+(tHXT7p-AtATR2-pYX212t)+(PGK1p-CYB5-ADH1t) X-3::(TPI1p-EcaroL-pYX212t)+(ADH1t-ARO7 G141S-TEF1p)+(PGK1p-ARO4 K229L-CYC1t) X-4::(CYC1t-ARO1-TPI1p)+(TDH3p-ARO2-ADH1t)+(TDH2t-ARO3-TEF1p) XII-1::(CYC1t-At4CL1-TDH3p)+(CCW12p-GmCHR5-FBA1t)+(TPS1t-GmCHS8-TEF1p)+(PGK1p-MsCHI-ADH1t)	QL11 (M1/M18)	This study
C22	MATa ura3-52 can1∆::cas9-natNT2 TRP1 LEU2 HIS3 XII-2::(GPM1p-AtPAL2-FBA1t)+(TDH3p-AtC4H-CYC1t)+(tHXT7p-AtATR2-pYX212t)+(PGK1p-CYB5-ADH1t) X-3::(TPI1p-EcaroL-pYX212t)+(ADH1t-ARO7 G141S-TEF1p)+(PGK1p-ARO4 K229L-CYC1t) X-4::(CYC1t-ARO1-TPI1p)+(TDH3p-ARO2-ADH1t)+(TDH2t-ARO3-TEF1p) XII-1::(CYC1t-At4CL1-TDH3p)+(CCW12p-GmCHR5-FBA1t)+(TPS1t-GmCHS8-TEF1p)+(PGK1p-PlCHI1-ADH1t)	QL11 (M1/M19)	This study
C23	MATa ura3-52 can1∆::cas9-natNT2 TRP1 LEU2 HIS3 XII-2::(GPM1p-AtPAL2-FBA1t)+(TDH3p-AtC4H-CYC1t)+(tHXT7p-AtATR2-pYX212t)+(PGK1p-CYB5-ADH1t) X-3::(TPI1p-EcaroL-pYX212t)+(ADH1t-ARO7 G141S-TEF1p)+(PGK1p-ARO4 K229L-CYC1t) X-4::(CYC1t-ARO1-TPI1p)+(TDH3p-ARO2-ADH1t)+(TDH2t-ARO3-TEF1p) XII-1::(CYC1t-At4CL1-TDH3p)+(CCW12p-GmCHR5-FBA1t)+(TPS1t-GmCHS8-TEF1p)+(PGK1p-GmCHI1B2-ADH1t) XI-2::(TPS1t-Pl2-HIS-tHXT7p…	C09 (M20)	This study
C24	MATa ura3-52 can1∆::cas9-natNT2 TRP1 LEU2 HIS3 XII-2::(GPM1p-AtPAL2-FBA1t)+(TDH3p-AtC4H-CYC1t)+(tHXT7p-AtATR2-pYX212t)+(PGK1p-CYB5-ADH1t) X-3::(TPI1p-EcaroL-pYX212t)+(ADH1t-ARO7 G141S-TEF1p)+(PGK1p-ARO4 K229L-CYC1t) X-4::(CYC1t-ARO1-TPI1p)+(TDH3p-ARO2-ADH1t)+(TDH2t-ARO3-TEF1p) XII-1::(CYC1t-At4CL1-TDH3p)+(CCW12p-GmCHR5-FBA1t)+(TPS1t-GmCHS8-TEF1p)+(PGK1p-GmCHI1B2-ADH1t) XI-2::(TPS1t-Pl2-HIS-tHXT7p…	C09 (M21)	This study
C25	MATa ura3-52 can1∆::cas9-natNT2 TRP1 LEU2 HIS3 XII-2::(GPM1p-AtPAL2-FBA1t)+(TDH3p-AtC4H-CYC1t)+(tHXT7p-AtATR2-pYX212t)+(PGK1p-CYB5-ADH1t) X-3::(TPI1p-EcaroL-pYX212t)+(ADH1t-ARO7 G141S-TEF1p)+(PGK1p-ARO4 K229L-CYC1t) X-4::(CYC1t-ARO1-TPI1p)+(TDH3p-ARO2-ADH1t)+(TDH2t-ARO3-TEF1p) XII-1::(CYC1t-At4CL1-TDH3p)+(CCW12p-GmCHR5-FBA1t)+(TPS1t-GmCHS8-TEF1p)+(PGK1p-GmCHI1B2-ADH1t) XI-2::(TPS1t-Gm2-HIS1-tHXT7…	C09 (M22)	This study
C26	MATa ura3-52 can1∆::cas9-natNT2 TRP1 LEU2 HIS3 XII-2::(GPM1p-AtPAL2-FBA1t)+(TDH3p-AtC4H-CYC1t)+(tHXT7p-AtATR2-pYX212t)+(PGK1p-CYB5-ADH1t) X-3::(TPI1p-EcaroL-pYX212t)+(ADH1t-ARO7 G141S-TEF1p)+(PGK1p-ARO4 K229L-CYC1t) X-4::(CYC1t-ARO1-TPI1p)+(TDH3p-ARO2-ADH1t)+(TDH2t-ARO3-TEF1p) XII-1::(CYC1t-At4CL1-TDH3p)+(CCW12p-GmCHR5-FBA1t)+(TPS1t-GmCHS8-TEF1p)+(PGK1p-GmCHI1B2-ADH1t) XI-2::(TPS1t-Gm2-HIS1-tHXT7…	C09 (M23)	This study
C27	MATa ura3-52 can1∆::cas9-natNT2 TRP1 LEU2 HIS3 XII-2::(GPM1p-AtPAL2-FBA1t)+(TDH3p-AtC4H-CYC1t)+(tHXT7p-AtATR2-pYX212t)+(PGK1p-CYB5-ADH1t) X-3::(TPI1p-EcaroL-pYX212t)+(ADH1t-ARO7 G141S-TEF1p)+(PGK1p-ARO4 K229L-CYC1t) X-4::(CYC1t-ARO1-TPI1p)+(TDH3p-ARO2-ADH1t)+(TDH2t-ARO3-TEF1p) XII-1::(CYC1t-At4CL1-TDH3p)+(CCW12p-GmCHR5-FBA1t)+(TPS1t-GmCHS8-TEF1p)+(PGK1p-GmCHI1B2-ADH1t) XI-2::(TPS1t-Mt2-HIS1-tHXT7…	C09 (M24/M28)	This study
C28	MATa ura3-52 can1∆::cas9-natNT2 TRP1 LEU2 HIS3 XII-2::(GPM1p-AtPAL2-FBA1t)+(TDH3p-AtC4H-CYC1t)+(tHXT7p-AtATR2-pYX212t)+(PGK1p-CYB5-ADH1t) X-3::(TPI1p-EcaroL-pYX212t)+(ADH1t-ARO7 G141S-TEF1p)+(PGK1p-ARO4 K229L-CYC1t) X-4::(CYC1t-ARO1-TPI1p)+(TDH3p-ARO2-ADH1t)+(TDH2t-ARO3-TEF1p) XII-1::(CYC1t-At4CL1-TDH3p)+(CCW12p-GmCHR5-FBA1t)+(TPS1t-GmCHS8-TEF1p)+(PGK1p-GmCHI1B2-ADH1t) XI-2::(TPS1t-Ge2-HIS-tHXT7p…	C09 (M25/M28)	This study
C29	MATa ura3-52 can1∆::cas9-natNT2 TRP1 LEU2 HIS3 XII-2::(GPM1p-AtPAL2-FBA1t)+(TDH3p-AtC4H-CYC1t)+(tHXT7p-AtATR2-pYX212t)+(PGK1p-CYB5-ADH1t) X-3::(TPI1p-EcaroL-pYX212t)+(ADH1t-ARO7 G141S-TEF1p)+(PGK1p-ARO4 K229L-CYC1t) X-4::(CYC1t-ARO1-TPI1p)+(TDH3p-ARO2-ADH1t)+(TDH2t-ARO3-TEF1p) XII-1::(CYC1t-At4CL1-TDH3p)+(CCW12p-GmCHR5-FBA1t)+(TPS1t-GmCHS8-TEF1p)+(PGK1p-GmCHI1B2-ADH1t) XI-2::(TPS1t-Gm2-HIS11-tHXT…	C09 (M26/M29)	This study
C30	MATa ura3-52 can1∆::cas9-natNT2 TRP1 LEU2 HIS3 XII-2::(GPM1p-AtPAL2-FBA1t)+(TDH3p-AtC4H-CYC1t)+(tHXT7p-AtATR2-pYX212t)+(PGK1p-CYB5-ADH1t) X-3::(TPI1p-EcaroL-pYX212t)+(ADH1t-ARO7 G141S-TEF1p)+(PGK1p-ARO4 K229L-CYC1t) X-4::(CYC1t-ARO1-TPI1p)+(TDH3p-ARO2-ADH1t)+(TDH2t-ARO3-TEF1p) XII-1::(CYC1t-At4CL1-TDH3p)+(CCW12p-GmCHR5-FBA1t)+(TPS1t-GmCHS8-TEF1p)+(PGK1p-GmCHI1B2-ADH1t) XI-2::(TPS1t-Mt2-HIS1-tHXT7…	C09 (M24/M29)	This study
C31	MATa ura3-52 can1∆::cas9-natNT2 TRP1 LEU2 HIS3 XII-2::(GPM1p-AtPAL2-FBA1t)+(TDH3p-AtC4H-CYC1t)+(tHXT7p-AtATR2-pYX212t)+(PGK1p-CYB5-ADH1t) X-3::(TPI1p-EcaroL-pYX212t)+(ADH1t-ARO7 G141S-TEF1p)+(PGK1p-ARO4 K229L-CYC1t) X-4::(CYC1t-ARO1-TPI1p)+(TDH3p-ARO2-ADH1t)+(TDH2t-ARO3-TEF1p) XII-1::(CYC1t-At4CL1-TDH3p)+(CCW12p-GmCHR5-FBA1t)+(TPS1t-GmCHS8-TEF1p)+(PGK1p-GmCHI1B2-ADH1t) XI-2::(TPS1t-Tp2-HIS-tHXT7p…	C09 (M27/M29)	This study
C32	MATa ura3-52 can1∆::cas9-natNT2 TRP1 LEU2 HIS3 XII-2::(GPM1p-AtPAL2-FBA1t)+(TDH3p-AtC4H-CYC1t)+(tHXT7p-AtATR2-pYX212t)+(PGK1p-CYB5-ADH1t) X-3::(TPI1p-EcaroL-pYX212t)+(ADH1t-ARO7 G141S-TEF1p)+(PGK1p-ARO4 K229L-CYC1t) X-4::(CYC1t-ARO1-TPI1p)+(TDH3p-ARO2-ADH1t)+(TDH2t-ARO3-TEF1p) XII-1::(CYC1t-At4CL1-TDH3p)+(CCW12p-GmCHR5-FBA1t)+(TPS1t-GmCHS8-TEF1p)+(PGK1p-GmCHI1B2-ADH1t) XI-2::(TPS1t-Ge2-HIS-tHXT7p…	C09 (M25/M29)	This study
C33	MATa ura3-52 can1∆::cas9-natNT2 TRP1 LEU2 HIS3 XII-2::(GPM1p-AtPAL2-FBA1t)+(TDH3p-AtC4H-CYC1t)+(tHXT7p-AtATR2-pYX212t)+(PGK1p-CYB5-ADH1t) X-3::(TPI1p-EcaroL-pYX212t)+(ADH1t-ARO7 G141S-TEF1p)+(PGK1p-ARO4 K229L-CYC1t) X-4::(CYC1t-ARO1-TPI1p)+(TDH3p-ARO2-ADH1t)+(TDH2t-ARO3-TEF1p) XII-1::(CYC1t-At4CL1-TDH3p)+(CCW12p-GmCHR5-FBA1t)+(TPS1t-GmCHS8-TEF1p)+(PGK1p-GmCHI1B2-ADH1t) XI-2::(TPS1t-Ge2-HIS-tHXT7p…	C28 (M30)	This study
C34	MATa ura3-52 can1∆::cas9-natNT2 TRP1 LEU2 HIS3 XII-2::(GPM1p-AtPAL2-FBA1t)+(TDH3p-AtC4H-CYC1t)+(tHXT7p-AtATR2-pYX212t)+(PGK1p-CYB5-ADH1t) X-3::(TPI1p-EcaroL-pYX212t)+(ADH1t-ARO7 G141S-TEF1p)+(PGK1p-ARO4 K229L-CYC1t) X-4::(CYC1t-ARO1-TPI1p)+(TDH3p-ARO2-ADH1t)+(TDH2t-ARO3-TEF1p) XII-1::(CYC1t-At4CL1-TDH3p)+(CCW12p-GmCHR5-FBA1t)+(TPS1t-GmCHS8-TEF1p)+(PGK1p-GmCHI1B2-ADH1t) XI-2::(TPS1t-Ge2-HIS-tHXT7p…	C28 (M31/M32)	This study
C35	MATa ura3-52 can1∆::cas9-natNT2 TRP1 LEU2 HIS3 XII-2::(GPM1p-AtPAL2-FBA1t)+(TDH3p-AtC4H-CYC1t)+(tHXT7p-AtATR2-pYX212t)+(PGK1p-CYB5-ADH1t) X-3::(TPI1p-EcaroL-pYX212t)+(ADH1t-ARO7 G141S-TEF1p)+(PGK1p-ARO4 K229L-CYC1t) X-4::(CYC1t-ARO1-TPI1p)+(TDH3p-ARO2-ADH1t)+(TDH2t-ARO3-TEF1p) XII-1::(CYC1t-At4CL1-TDH3p)+(CCW12p-GmCHR5-FBA1t)+(TPS1t-GmCHS8-TEF1p)+(PGK1p-GmCHI1B2-ADH1t) XI-2::(TPS1t-Ge2-HIS-tHXT7p…	C28 (M31/M33)	This study
C36	MATa ura3-52 can1∆::cas9-natNT2 TRP1 LEU2 HIS3 XII-2::(GPM1p-AtPAL2-FBA1t)+(TDH3p-AtC4H-CYC1t)+(tHXT7p-AtATR2-pYX212t)+(PGK1p-CYB5-ADH1t) X-3::(TPI1p-EcaroL-pYX212t)+(ADH1t-ARO7 G141S-TEF1p)+(PGK1p-ARO4 K229L-CYC1t) X-4::(CYC1t-ARO1-TPI1p)+(TDH3p-ARO2-ADH1t)+(TDH2t-ARO3-TEF1p) XII-1::(CYC1t-At4CL1-TDH3p)+(CCW12p-GmCHR5-FBA1t)+(TPS1t-GmCHS8-TEF1p)+(PGK1p-GmCHI1B2-ADH1t) XI-2::(TPS1t-Ge2-HIS-tHXT7p…	C28 (M34)	This study
C37	MATa ura3-52 can1∆::cas9-natNT2 TRP1 LEU2 HIS3 XII-2::(GPM1p-AtPAL2-FBA1t)+(TDH3p-AtC4H-CYC1t)+(tHXT7p-AtATR2-pYX212t)+(PGK1p-CYB5-ADH1t) X-3::(TPI1p-EcaroL-pYX212t)+(ADH1t-ARO7 G141S-TEF1p)+(PGK1p-ARO4 K229L-CYC1t) X-4::(CYC1t-ARO1-TPI1p)+(TDH3p-ARO2-ADH1t)+(TDH2t-ARO3-TEF1p) XII-1::(CYC1t-At4CL1-TDH3p)+(CCW12p-GmCHR5-FBA1t)+(TPS1t-GmCHS8-TEF1p)+(PGK1p-GmCHI1B2-ADH1t) XI-2::(TPS1t-Ge2-HIS-tHXT7p…	C28 (M35)	This study
C38	MATa ura3-52 can1∆::cas9-natNT2 TRP1 LEU2 HIS3 XII-2::(GPM1p-AtPAL2-FBA1t)+(TDH3p-AtC4H-CYC1t)+(tHXT7p-AtATR2-pYX212t)+(PGK1p-CYB5-ADH1t) X-3::(TPI1p-EcaroL-pYX212t)+(ADH1t-ARO7 G141S-TEF1p)+(PGK1p-ARO4 K229L-CYC1t) X-4::(CYC1t-ARO1-TPI1p)+(TDH3p-ARO2-ADH1t)+(TDH2t-ARO3-TEF1p) XII-1::(CYC1t-At4CL1-TDH3p)+(CCW12p-GmCHR5-FBA1t)+(TPS1t-GmCHS8-TEF1p)+(PGK1p-GmCHI1B2-ADH1t) XI-2::(TPS1t-Ge2-HIS-tHXT7p…	C28 (M36)	This study
C39	MATa ura3-52 can1∆::cas9-natNT2 TRP1 LEU2 HIS3 XII-2::(GPM1p-AtPAL2-FBA1t)+(TDH3p-AtC4H-CYC1t)+(tHXT7p-AtATR2-pYX212t)+(PGK1p-CYB5-ADH1t) X-3::(TPI1p-EcaroL-pYX212t)+(ADH1t-ARO7 G141S-TEF1p)+(PGK1p-ARO4 K229L-CYC1t) X-4::(CYC1t-ARO1-TPI1p)+(TDH3p-ARO2-ADH1t)+(TDH2t-ARO3-TEF1p) XII-1::(CYC1t-At4CL1-TDH3p)+(CCW12p-GmCHR5-FBA1t)+(TPS1t-GmCHS8-TEF1p)+(PGK1p-GmCHI1B2-ADH1t) XI-2::(TPS1t-Ge2-HIS-tHXT7p…	C35 (M37)	This study
C40	MATa ura3-52 can1∆::cas9-natNT2 TRP1 LEU2 HIS3 rox1∆ XII-2::(GPM1p-AtPAL2-FBA1t)+(TDH3p-AtC4H-CYC1t)+(tHXT7p-AtATR2-pYX212t)+(PGK1p-CYB5-ADH1t) X-3::(TPI1p-EcaroL-pYX212t)+(ADH1t-ARO7 G141S-TEF1p)+(PGK1p-ARO4 K229L-CYC1t) X-4::(CYC1t-ARO1-TPI1p)+(TDH3p-ARO2-ADH1t)+(TDH2t-ARO3-TEF1p) XII-1::(CYC1t-At4CL1-TDH3p)+(CCW12p-GmCHR5-FBA1t)+(TPS1t-GmCHS8-TEF1p)+(PGK1p-GmCHI1B2-ADH1t) XI-2::(TPS1t-Ge2-HIS-…	C35	This study
C41	MATa ura3-52 can1∆::cas9-natNT2 TRP1 LEU2 HIS3 hmx1∆ XII-2::(GPM1p-AtPAL2-FBA1t)+(TDH3p-AtC4H-CYC1t)+(tHXT7p-AtATR2-pYX212t)+(PGK1p-CYB5-ADH1t) X-3::(TPI1p-EcaroL-pYX212t)+(ADH1t-ARO7 G141S-TEF1p)+(PGK1p-ARO4 K229L-CYC1t) X-4::(CYC1t-ARO1-TPI1p)+(TDH3p-ARO2-ADH1t)+(TDH2t-ARO3-TEF1p) XII-1::(CYC1t-At4CL1-TDH3p)+(CCW12p-GmCHR5-FBA1t)+(TPS1t-GmCHS8-TEF1p)+(PGK1p-GmCHI1B2-ADH1t) XI-2::(TPS1t-Ge2-HIS-…	C35	This study
C42	MATa ura3-52 can1∆::cas9-natNT2 TRP1 LEU2 HIS3 pah1∆ XII-2::(GPM1p-AtPAL2-FBA1t)+(TDH3p-AtC4H-CYC1t)+(tHXT7p-AtATR2-pYX212t)+(PGK1p-CYB5-ADH1t) X-3::(TPI1p-EcaroL-pYX212t)+(ADH1t-ARO7 G141S-TEF1p)+(PGK1p-ARO4 K229L-CYC1t) X-4::(CYC1t-ARO1-TPI1p)+(TDH3p-ARO2-ADH1t)+(TDH2t-ARO3-TEF1p) XII-1::(CYC1t-At4CL1-TDH3p)+(CCW12p-GmCHR5-FBA1t)+(TPS1t-GmCHS8-TEF1p)+(PGK1p-GmCHI1B2-ADH1t) XI-2::(TPS1t-Ge2-HIS-…	C35	This study
C43	MATa ura3-52 can1∆::cas9-natNT2 TRP1 LEU2 HIS3 opi1∆ XII-2::(GPM1p-AtPAL2-FBA1t)+(TDH3p-AtC4H-CYC1t)+(tHXT7p-AtATR2-pYX212t)+(PGK1p-CYB5-ADH1t) X-3::(TPI1p-EcaroL-pYX212t)+(ADH1t-ARO7 G141S-TEF1p)+(PGK1p-ARO4 K229L-CYC1t) X-4::(CYC1t-ARO1-TPI1p)+(TDH3p-ARO2-ADH1t)+(TDH2t-ARO3-TEF1p) XII-1::(CYC1t-At4CL1-TDH3p)+(CCW12p-GmCHR5-FBA1t)+(TPS1t-GmCHS8-TEF1p)+(PGK1p-GmCHI1B2-ADH1t) XI-2::(TPS1t-Ge2-HIS-…	C35	This study
C44	MATa ura3-52 can1∆::cas9-natNT2 TRP1 LEU2 HIS3 XII-2::(GPM1p-AtPAL2-FBA1t)+(TDH3p-AtC4H-CYC1t)+(tHXT7p-AtATR2-pYX212t)+(PGK1p-CYB5-ADH1t) X-3::(TPI1p-EcaroL-pYX212t)+(ADH1t-ARO7 G141S-TEF1p)+(PGK1p-ARO4 K229L-CYC1t) X-4::(CYC1t-ARO1-TPI1p)+(TDH3p-ARO2-ADH1t)+(TDH2t-ARO3-TEF1p) XII-1::(CYC1t-At4CL1-TDH3p)+(CCW12p-GmCHR5-FBA1t)+(TPS1t-GmCHS8-TEF1p)+(PGK1p-GmCHI1B2-ADH1t) XI-2::(TPS1t-Ge2-HIS-tHXT7p…	C35 (M38)	This study
C45	MATa ura3-52 can1∆::cas9-natNT2 TRP1 LEU2 HIS3 pah1∆ opi1∆ XII-2::(GPM1p-AtPAL2-FBA1t)+(TDH3p-AtC4H-CYC1t)+(tHXT7p-AtATR2-pYX212t)+(PGK1p-CYB5-ADH1t) X-3::(TPI1p-EcaroL-pYX212t)+(ADH1t-ARO7 G141S-TEF1p)+(PGK1p-ARO4 K229L-CYC1t) X-4::(CYC1t-ARO1-TPI1p)+(TDH3p-ARO2-ADH1t)+(TDH2t-ARO3-TEF1p) XII-1::(CYC1t-At4CL1-TDH3p)+(CCW12p-GmCHR5-FBA1t)+(TPS1t-GmCHS8-TEF1p)+(PGK1p-GmCHI1B2-ADH1t) XI-2::(TPS1t-Ge…	C42	This study
C46	MATa ura3-52 can1∆::cas9-natNT2 TRP1 LEU2 HIS3 pah1∆ XII-2::(GPM1p-AtPAL2-FBA1t)+(TDH3p-AtC4H-CYC1t)+(tHXT7p-AtATR2-pYX212t)+(PGK1p-CYB5-ADH1t) X-3::(TPI1p-EcaroL-pYX212t)+(ADH1t-ARO7 G141S-TEF1p)+(PGK1p-ARO4 K229L-CYC1t) X-4::(CYC1t-ARO1-TPI1p)+(TDH3p-ARO2-ADH1t)+(TDH2t-ARO3-TEF1p) XII-1::(CYC1t-At4CL1-TDH3p)+(CCW12p-GmCHR5-FBA1t)+(TPS1t-GmCHS8-TEF1p)+(PGK1p-GmCHI1B2-ADH1t) XI-2::(TPS1t-Ge2-HIS-…	C42 (M38)	This study
C47	MATa ura3-52 can1∆::cas9-natNT2 TRP1 LEU2 HIS3 opi1∆ XII-2::(GPM1p-AtPAL2-FBA1t)+(TDH3p-AtC4H-CYC1t)+(tHXT7p-AtATR2-pYX212t)+(PGK1p-CYB5-ADH1t) X-3::(TPI1p-EcaroL-pYX212t)+(ADH1t-ARO7 G141S-TEF1p)+(PGK1p-ARO4 K229L-CYC1t) X-4::(CYC1t-ARO1-TPI1p)+(TDH3p-ARO2-ADH1t)+(TDH2t-ARO3-TEF1p) XII-1::(CYC1t-At4CL1-TDH3p)+(CCW12p-GmCHR5-FBA1t)+(TPS1t-GmCHS8-TEF1p)+(PGK1p-GmCHI1B2-ADH1t) XI-2::(TPS1t-Ge2-HIS-…	C44	This study
C48	MATa ura3-52 can1∆::cas9-natNT2 TRP1 LEU2 HIS3 XII-2::(GPM1p-AtPAL2-FBA1t)+(TDH3p-AtC4H-CYC1t)+(tHXT7p-AtATR2-pYX212t)+(PGK1p-CYB5-ADH1t) X-3::(TPI1p-EcaroL-pYX212t)+(ADH1t-ARO7 G141S-TEF1p)+(PGK1p-ARO4 K229L-CYC1t) X-4::(CYC1t-ARO1-TPI1p)+(TDH3p-ARO2-ADH1t)+(TDH2t-ARO3-TEF1p) XII-1::(CYC1t-At4CL1-TDH3p)+(CCW12p-GmCHR5-FBA1t)+(TPS1t-GmCHS8-TEF1p)+(PGK1p-GmCHI1B2-ADH1t) XI-2::(TPS1t-Ge2-HIS-tHXT7p…	C35 (M39)	This study
C49	MATa ura3-52 can1∆::cas9-natNT2 TRP1 LEU2 HIS3 XII-2::(GPM1p-AtPAL2-FBA1t)+(TDH3p-AtC4H-CYC1t)+(tHXT7p-AtATR2-pYX212t)+(PGK1p-CYB5-ADH1t) X-3::(TPI1p-EcaroL-pYX212t)+(ADH1t-ARO7 G141S-TEF1p)+(PGK1p-ARO4 K229L-CYC1t) X-4::(CYC1t-ARO1-TPI1p)+(TDH3p-ARO2-ADH1t)+(TDH2t-ARO3-TEF1p) XII-1::(CYC1t-At4CL1-TDH3p)+(CCW12p-GmCHR5-FBA1t)+(TPS1t-GmCHS8-TEF1p)+(PGK1p-GmCHI1B2-ADH1t) XI-2::(TPS1t-Ge2-HIS-tHXT7p…	C35 (M40)	This study
C50	MATa ura3-52 can1∆::cas9-natNT2 TRP1 LEU2 HIS3 XII-2::(GPM1p-AtPAL2-FBA1t)+(TDH3p-AtC4H-CYC1t)+(tHXT7p-AtATR2-pYX212t)+(PGK1p-CYB5-ADH1t) X-3::(TPI1p-EcaroL-pYX212t)+(ADH1t-ARO7 G141S-TEF1p)+(PGK1p-ARO4 K229L-CYC1t) X-4::(CYC1t-ARO1-TPI1p)+(TDH3p-ARO2-ADH1t)+(TDH2t-ARO3-TEF1p) XII-1::(CYC1t-At4CL1-TDH3p)+(CCW12p-GmCHR5-FBA1t)+(TPS1t-GmCHS8-TEF1p)+(PGK1p-GmCHI1B2-ADH1t) XI-2::(TPS1t-Ge2-HIS-tHXT7p…	C35 (M41/M42)	This study
C51	MATa ura3-52 can1∆::cas9-natNT2 TRP1 LEU2 HIS3 XII-2::(GPM1p-AtPAL2-FBA1t)+(TDH3p-AtC4H-CYC1t)+(tHXT7p-AtATR2-pYX212t)+(PGK1p-CYB5-ADH1t) X-3::(TPI1p-EcaroL-pYX212t)+(ADH1t-ARO7 G141S-TEF1p)+(PGK1p-ARO4 K229L-CYC1t) X-4::(CYC1t-ARO1-TPI1p)+(TDH3p-ARO2-ADH1t)+(TDH2t-ARO3-TEF1p) XII-1::(CYC1t-At4CL1-TDH3p)+(CCW12p-GmCHR5-FBA1t)+(TPS1t-GmCHS8-TEF1p)+(PGK1p-GmCHI1B2-ADH1t) XI-2::(TPS1t-Ge2-HIS-tHXT7p…	C35 (M43)	This study
C52	MATa ura3-52 can1∆::cas9-natNT2 TRP1 LEU2 HIS3 XII-2::(GPM1p-AtPAL2-FBA1t)+(TDH3p-AtC4H-CYC1t)+(tHXT7p-AtATR2-pYX212t)+(PGK1p-CYB5-ADH1t) X-3::(TPI1p-EcaroL-pYX212t)+(ADH1t-ARO7 G141S-TEF1p)+(PGK1p-ARO4 K229L-CYC1t) X-4::(CYC1t-ARO1-TPI1p)+(TDH3p-ARO2-ADH1t)+(TDH2t-ARO3-TEF1p) XII-1::(CYC1t-At4CL1-TDH3p)+(CCW12p-GmCHR5-FBA1t)+(TPS1t-GmCHS8-TEF1p)+(PGK1p-GmCHI1B2-ADH1t) XI-2::(TPS1t-Ge2-HIS-tHXT7p…	C35 (M44/M48)	This study
C53	MATa ura3-52 can1∆::cas9-natNT2 TRP1 LEU2 HIS3 XII-2::(GPM1p-AtPAL2-FBA1t)+(TDH3p-AtC4H-CYC1t)+(tHXT7p-AtATR2-pYX212t)+(PGK1p-CYB5-ADH1t) X-3::(TPI1p-EcaroL-pYX212t)+(ADH1t-ARO7 G141S-TEF1p)+(PGK1p-ARO4 K229L-CYC1t) X-4::(CYC1t-ARO1-TPI1p)+(TDH3p-ARO2-ADH1t)+(TDH2t-ARO3-TEF1p) XII-1::(CYC1t-At4CL1-TDH3p)+(CCW12p-GmCHR5-FBA1t)+(TPS1t-GmCHS8-TEF1p)+(PGK1p-GmCHI1B2-ADH1t) XI-2::(TPS1t-Ge2-HIS-tHXT7p…	C35 (M45/M48)	This study
C54	MATa ura3-52 can1∆::cas9-natNT2 TRP1 LEU2 HIS3 XII-2::(GPM1p-AtPAL2-FBA1t)+(TDH3p-AtC4H-CYC1t)+(tHXT7p-AtATR2-pYX212t)+(PGK1p-CYB5-ADH1t) X-3::(TPI1p-EcaroL-pYX212t)+(ADH1t-ARO7 G141S-TEF1p)+(PGK1p-ARO4 K229L-CYC1t) X-4::(CYC1t-ARO1-TPI1p)+(TDH3p-ARO2-ADH1t)+(TDH2t-ARO3-TEF1p) XII-1::(CYC1t-At4CL1-TDH3p)+(CCW12p-GmCHR5-FBA1t)+(TPS1t-GmCHS8-TEF1p)+(PGK1p-GmCHI1B2-ADH1t) XI-2::(TPS1t-Ge2-HIS-tHXT7p…	C35 (M46/M48)	This study
C55	MATa ura3-52 can1∆::cas9-natNT2 TRP1 LEU2 HIS3 XII-2::(GPM1p-AtPAL2-FBA1t)+(TDH3p-AtC4H-CYC1t)+(tHXT7p-AtATR2-pYX212t)+(PGK1p-CYB5-ADH1t) X-3::(TPI1p-EcaroL-pYX212t)+(ADH1t-ARO7 G141S-TEF1p)+(PGK1p-ARO4 K229L-CYC1t) X-4::(CYC1t-ARO1-TPI1p)+(TDH3p-ARO2-ADH1t)+(TDH2t-ARO3-TEF1p) XII-1::(CYC1t-At4CL1-TDH3p)+(CCW12p-GmCHR5-FBA1t)+(TPS1t-GmCHS8-TEF1p)+(PGK1p-GmCHI1B2-ADH1t) XI-2::(TPS1t-Ge2-HIS-tHXT7p…	C35 (M47/M48)	This study
Strains for reconstruction Phase II
QL179	MATa ura3-52 can1∆::cas9-natNT2 TRP1 LEU2 HIS3 gal7/10/1∆	IMX581	Liu, Q. et al. Rewiring carbon metabolism in yeast for high level production of aromatic chemicals. Nat Commun 10, 4976 (2019).
I01	MATa ura3-52 can1∆::cas9-natNT2 TRP1 LEU2 HIS3 gal1/10/7∆ XII-2:: (GAL7p-At4CL1-FBA1t)+(CYC1t-AtC4H-GAL2p)+(GAL1p-AtPAL2-TPS1t)+(FBA1t-CYB5-GAL10p)+(GAL1p-AtATR2-ADH1t) X-2::(GAL1p-GmCHS8-TPS1t)+(FBA1t-GmCHR5-GAL2p)+(GAL7p-GmCHI1B2-ADH1t)	QL179 (M49/M54/M55/M56/M57)	This study
I02	MATa ura3-52 can1∆::cas9-natNT2 TRP1 LEU2 HIS3 gal1/10/7∆ XII-2::(CYC1t-At4CL1-Linker1-AtC4H-GAL2p)+(GAL1p-AtPAL2-TPS1t)+(FBA1t-CYB5-GAL10p)+(GAL1p-AtATR2-ADH1t) X-2::(GAL1p-GmCHS8-TPS1t)+(FBA1t-GmCHR5-GAL2p)+(GAL7p-GmCHI1B2-ADH1t)	QL179 (M50/M54/M55/M56/M57)	This study
I03	MATa ura3-52 can1∆::cas9-natNT2 TRP1 LEU2 HIS3 gal1/10/7∆ XII-2::(CYC1t-At4CL1-Linker2-AtC4H-GAL2p)+(GAL1p-AtPAL2-TPS1t)+(FBA1t-CYB5-GAL10p)+(GAL1p-AtATR2-ADH1t) X-2::(GAL1p-GmCHS8-TPS1t)+(FBA1t-GmCHR5-GAL2p)+(GAL7p-GmCHI1B2-ADH1t)	QL179 (M51/M54/M55/M56/M57)	This study
I04	MATa ura3-52 can1∆::cas9-natNT2 TRP1 LEU2 HIS3 gal1/10/7∆ XII-2::(CYC1t-AtC4H-Linker1-At4CL1-GAL2p)+(GAL1p-AtPAL2-TPS1t)+(FBA1t-CYB5-GAL10p)+(GAL1p-AtATR2-ADH1t) X-2::(GAL1p-GmCHS8-TPS1t)+(FBA1t-GmCHR5-GAL2p)+(GAL7p-GmCHI1B2-ADH1t)	QL179 (M52/M54/M55/M56/M57)	This study
I05	MATa ura3-52 can1∆::cas9-natNT2 TRP1 LEU2 HIS3 gal1/10/7∆ XII-2::(CYC1t-AtC4H-Linker2-At4CL1-GAL2p)+(GAL1p-AtPAL2-TPS1t)+(FBA1t-CYB5-GAL10p)+(GAL1p-AtATR2-ADH1t) X-2::(GAL1p-GmCHS8-TPS1t)+(FBA1t-GmCHR5-GAL2p)+(GAL7p-GmCHI1B2-ADH1t)	QL179 (M53/M54/M55/M56/M57)	This study
I06	MATa ura3-52 can1∆::cas9-natNT2 TRP1 LEU2 HIS3 gal1/10/7∆ XII-2::(CYC1t-At4CL1-Linker1-AtC4H-GAL2p)+(GAL1p-AtPAL2-TPS1t)+(FBA1t-CYB5-GAL10p)+(GAL1p-AtATR2-ADH1t) X-2::(FBA1t-GmCHR5-Linker1-GmCHS8-GAL1p)+(GAL7p-GmCHI1B2-ADH1t)	QL179 (M50/M54/M55/M58/M62)	This study
I07	MATa ura3-52 can1∆::cas9-natNT2 TRP1 LEU2 HIS3 gal1/10/7∆ XII-2::(CYC1t-At4CL1-Linker1-AtC4H-GAL2p)+(GAL1p-AtPAL2-TPS1t)+(FBA1t-CYB5-GAL10p)+(GAL1p-AtATR2-ADH1t) X-2::(FBA1t-GmCHR5-Linker2-GmCHS8-GAL1p)+(GAL7p-GmCHI1B2-ADH1t)	QL179 (M50/M54/M55/M59/M62)	This study
I08	MATa ura3-52 can1∆::cas9-natNT2 TRP1 LEU2 HIS3 gal1/10/7∆ XII-2::(CYC1t-At4CL1-Linker1-AtC4H-GAL2p)+(GAL1p-AtPAL2-TPS1t)+(FBA1t-CYB5-GAL10p)+(GAL1p-AtATR2-ADH1t) X-2::(FBA1t-GmCHS8-Linker1-GmCHR5-GAL1p)+(GAL7p-GmCHI1B2-ADH1t)	QL179 (M50/M54/M55/M60/M62)	This study
I09	MATa ura3-52 can1∆::cas9-natNT2 TRP1 LEU2 HIS3 gal1/10/7∆ XII-2::(CYC1t-At4CL1-Linker1-AtC4H-GAL2p)+(GAL1p-AtPAL2-TPS1t)+(FBA1t-CYB5-GAL10p)+(GAL1p-AtATR2-ADH1t) X-2::(FBA1t-GmCHS8-Linker2-GmCHR5-GAL1p)+(GAL7p-GmCHI1B2-ADH1t)	QL179 (M50/M54/M55/M61/M62)	This study
I10	MATa ura3-52 can1∆::cas9-natNT2 TRP1 LEU2 HIS3 gal1/10/7∆ XII-2::(CYC1t-At4CL1-Linker1-AtC4H-GAL2p)+(GAL1p-AtPAL2-TPS1t)+(FBA1t-CYB5-GAL10p)+(GAL1p-AtATR2-ADH1t) X-2::(FBA1t-GmCHR5-Linker1-GmCHI1B2-GAL1p)+(GAL7p-GmCHS8-ADH1t)	QL179 (M50/M54/M55/M63/M67)	This study
I11	MATa ura3-52 can1∆::cas9-natNT2 TRP1 LEU2 HIS3 gal1/10/7∆ XII-2::(CYC1t-At4CL1-Linker1-AtC4H-GAL2p)+(GAL1p-AtPAL2-TPS1t)+(FBA1t-CYB5-GAL10p)+(GAL1p-AtATR2-ADH1t) X-2::(FBA1t-GmCHR5-Linker2-GmCHI1B2-GAL1p)+(GAL7p-GmCHS8-ADH1t)	QL179 (M50/M54/M55/M64/M67)	This study
I12	MATa ura3-52 can1∆::cas9-natNT2 TRP1 LEU2 HIS3 gal1/10/7∆ XII-2::(CYC1t-At4CL1-Linker1-AtC4H-GAL2p)+(GAL1p-AtPAL2-TPS1t)+(FBA1t-CYB5-GAL10p)+(GAL1p-AtATR2-ADH1t) X-2::(FBA1t-GmCHI1B2-Linker1-GmCHR5-GAL1p)+(GAL7p-GmCHS8-ADH1t)	QL179 (M50/M54/M55/M65/M67)	This study
I13	MATa ura3-52 can1∆::cas9-natNT2 TRP1 LEU2 HIS3 gal1/10/7∆ XII-2::(CYC1t-At4CL1-Linker1-AtC4H-GAL2p)+(GAL1p-AtPAL2-TPS1t)+(FBA1t-CYB5-GAL10p)+(GAL1p-AtATR2-ADH1t) X-2::(FBA1t-GmCHI1B2-Linker2-GmCHR5-GAL1p)+(GAL7p-GmCHS-ADH1t)	QL179 (M50/M54/M55/M66/M67)	This study
I14	MATa ura3-52 can1∆::cas9-natNT2 TRP1 LEU2 HIS3 gal1/10/7∆ XII-2::(CYC1t-At4CL1-Linker1-AtC4H-GAL2p)+(GAL1p-AtPAL2-TPS1t)+(FBA1t-CYB5-GAL10p)+(GAL1p-AtATR2-ADH1t) X-2::(GAL1p-GmCHS8-TPS1t)+(FBA1t-GmCHR5-GAL2p)+(GAL7p-GmCHI1B2-ADH1t) XI-2::(GAL2p-CrCPR2-ADH2t)+(TDH2t-Ge2-HIS-GAL7p)+(GAL1p-GmHID-IDP1t)	I02 (M68/M69)	This study
I15	MATa ura3-52 can1∆::cas9-natNT2 TRP1 LEU2 HIS3 gal1/10/7∆ hmx1∆ XII-2::(CYC1t-At4CL1-Linker1-AtC4H-GAL2p)+(GAL1p-AtPAL2-TPS1t)+(FBA1t-CYB5-GAL10p)+(GAL1p-AtATR2-ADH1t) X-2::(GAL1p-GmCHS8-TPS1t)+(FBA1t-GmCHR5-GAL2p)+(GAL7p-GmCHI1B2-ADH1t) XI-2::(GAL2p-CrCPR21-ADH2t)+(TDH2t-Ge2-HIS-GAL7p)+(GAL1p-GmHID-IDP1t)	I14	This study
I16	MATa ura3-52 can1∆::cas9-natNT2 TRP1 LEU2 HIS3 gal1/10/7∆ rox1∆ XII-2::(CYC1t-At4CL1-Linker1-AtC4H-GAL2p)+(GAL1p-AtPAL2-TPS1t)+(FBA1t-CYB5-GAL10p)+(GAL1p-AtATR2-ADH1t) X-2::(GAL1p-GmCHS8-TPS1t)+(FBA1t-GmCHR5-GAL2p)+(GAL7p-GmCHI1B2-ADH1t) XI-2::(GAL2p-CrCPR2-ADH2t)+(TDH2t-Ge2-HIS-GAL7p)+(GAL1p-GmHID-IDP1t)	I14	This study
I17	MATa ura3-52 can1∆::cas9-natNT2 TRP1 LEU2 HIS3 gal1/10/7∆ hmx1∆ opi1∆ XII-2::(CYC1t-At4CL1-Linker1-AtC4H-GAL2p)+(GAL1p-AtPAL2-TPS1t)+(FBA1t-CYB5-GAL10p)+(GAL1p-AtATR2-ADH1t) X-2::(GAL1p-GmCHS8-TPS1t)+(FBA1t-GmCHR5-GAL2p)+(GAL7p-GmCHI1B2-ADH1t) XI-2::(GAL2p-CrCPR2-ADH2t)+(TDH2t-Ge2-HIS-GAL7p)+(GAL1p-GmHID-IDP1t)	I15	This study
I18	MATa ura3-52 can1∆::cas9-natNT2 TRP1 LEU2 HIS3 gal1/10/7∆ hmx1∆ XII-2::(CYC1t-At4CL1-Linker1-AtC4H-GAL2p)+(GAL1p-AtPAL2-TPS1t)+(FBA1t-CYB5-GAL10p)+(GAL1p-AtATR2-ADH1t) X-2::(GAL1p-GmCHS8-TPS1t)+(FBA1t-GmCHR5-GAL2p)+(GAL7p-GmCHI1B2-ADH1t) XI-2::(GAL2p-CrCPR2-ADH2t)+(TDH2t-Ge2-HIS-GAL7p)+(GAL1p-GmHID-IDP1t) XI-1::(tHXT7p-INO2-CYC1t)	I15 (M38)	This study
I19	MATa ura3-52 can1∆::cas9-natNT2 TRP1 LEU2 HIS3 gal1/10/7∆ hmx1∆ XII-2::(CYC1t-At4CL1-Linker1-AtC4H-GAL2p)+(GAL1p-AtPAL2-TPS1t)+(FBA1t-CYB5-GAL10p)+(GAL1p-AtATR2-ADH1t) X-2::(GAL1p-GmCHS8-TPS1t)+(FBA1t-GmCHR5-GAL2p)+(GAL7p-GmCHI1B2-ADH1t) XI-2::(GAL2p-CrCPR2-ADH2t)+(TDH2t-Ge2-HIS-GAL7p)+(GAL1p-GmHID-IDP1t) XI-5::(tHXT7p-ALD6-TPS1t)	I15 (M40)	This study
I20	MATa ura3-52 can1∆::cas9-natNT2 TRP1 LEU2 HIS3 gal1/10/7∆ hmx1∆ XII-2::(CYC1t-At4CL1-Linker1-AtC4H-GAL2p)+(GAL1p-AtPAL2-TPS1t)+(FBA1t-CYB5-GAL10p)+(GAL1p-AtATR2-ADH1t) X-2::(GAL1p-GmCHS8-TPS1t)+(FBA1t-GmCHR5-GAL2p)+(GAL7p-GmCHI1B2-ADH1t) XI-2::(GAL2p-CrCPR2-ADH2t)+(TDH2t-Ge2-HIS-GAL7p)+(GAL1p-GmHID-IDP1t) XI-5::(tHXT7p-YEF1-TPS1t)	I15 (M43)	This study
I21	MATa ura3-52 can1∆::cas9-natNT2 TRP1 LEU2 HIS3 gal1/10/7∆ hmx1∆ XII-2::(CYC1t-At4CL1-Linker1-AtC4H-GAL2p)+(GAL1p-AtPAL2-TPS1t)+(FBA1t-CYB5-GAL10p)+(GAL1p-AtATR2-ADH1t) X-2::(GAL1p-GmCHS8-TPS1t)+(FBA1t-GmCHR5-GAL2p)+(GAL7p-GmCHI1B2-ADH1t) XI-2::(GAL2p-CrCPR2-ADH2t)+(TDH2t-Ge2-HIS-GAL7p)+(GAL1p-GmHID-IDP1t) XI-5::(tHXT7p-STB5-TPS1t)+(FBA1t-EcYfjB-GPM1p)	I15 (M44/M48)	This study
I22	MATa ura3-52 can1∆::cas9-natNT2 TRP1 LEU2 HIS3 gal1/10/7∆ hmx1∆ XII-2::(CYC1t-At4CL1-Linker1-AtC4H-GAL2p)+(GAL1p-AtPAL2-TPS1t)+(FBA1t-CYB5-GAL10p)+(GAL1p-AtATR2-ADH1t) X-2::(GAL1p-GmCHS8-TPS1t)+(FBA1t-GmCHR5-GAL2p)+(GAL7p-GmCHI1B2-ADH1t) XI-2::(GAL2p-CrCPR2-ADH2t)+(TDH2t-Ge2-HIS-GAL7p)+(GAL1p-GmHID-IDP1t) XI-5::(tHXT7p-ALD6-TPS1t)+(FBA1t-EcYfjB-GPM1p)	I15 (M45/M48)	This study
I23	MATa ura3-52 can1∆::cas9-natNT2 TRP1 LEU2 HIS3 gal1/10/7∆ hmx1∆ XII-2::(CYC1t-At4CL1-Linker1-AtC4H-GAL2p)+(GAL1p-AtPAL2-TPS1t)+(FBA1t-CYB5-GAL10p)+(GAL1p-AtATR2-ADH1t) X-2::(GAL1p-GmCHS8-TPS1t)+(FBA1t-GmCHR5-GAL2p)+(GAL7p-GmCHI1B2-ADH1t) XI-2::(GAL2p-CrCPR2-ADH2t)+(TDH2t-Ge2-HIS-GAL7p)+(GAL1p-GmHID-IDP1t) XI-5::(tHXT7p-YEF1-TPS1t)+(FBA1t-EcYfjB-GPM1p)	I15 (M47/M48)	This study
I24	MATa ura3-52 can1∆::cas9-natNT2 TRP1 LEU2 HIS3 gal1/10/7∆ hmx1∆ XII-2::(CYC1t-At4CL1-Linker1-AtC4H-GAL2p)+(GAL1p-AtPAL2-TPS1t)+(FBA1t-CYB5-GAL10p)+(GAL1p-AtATR2-ADH1t) X-2::(GAL1p-GmCHS8-TPS1t)+(FBA1t-GmCHR5-GAL2p)+(GAL7p-GmCHI1B2-ADH1t) XI-2::(GAL2p-CrCPR2-ADH2t)+(TDH2t-Ge2-HIS-GAL7p)+(GAL1p-GmHID-IDP1t) XI-5::(tHXT7p-STB5-TPS1t)+(FBA1t-EcYfjB-GPM1p) XII-3::(pYX212t-GmHID-GAL2p)+(GAL7p-Ge2-HIS-T…	I21 (M70)	This study
I25	MATa ura3-52 can1∆::cas9-natNT2 TRP1 LEU2 HIS3 gal1/10/7∆ hmx1∆ XII-2::(CYC1t-At4CL1-Linker1-AtC4H-GAL2p)+(GAL1p-AtPAL2-TPS1t)+(FBA1t-CYB5-GAL10p)+(GAL1p-AtATR2-ADH1t) X-2::(GAL1p-GmCHS8-TPS1t)+(FBA1t-GmCHR5-GAL2p)+(GAL7p-GmCHI1B2-ADH1t) XI-2::(GAL2p-CrCPR2-ADH2t)+(TDH2t-Ge2-HIS-GAL7p)+(GAL1p-GmHID-IDP1t) XI-5::(tHXT7p-STB5-TPS1t)+(FBA1t-EcYfjB-GPM1p) XII-3::(pYX212t-GmHID-GAL2p)+(GAL7p-Ge2-HIS-T…	I21 (M71/M72)	This study
I26	MATa ura3-52 can1∆::cas9-natNT2 TRP1 LEU2 HIS3 gal1/10/7∆ hmx1∆ XII-2::(CYC1t-At4CL1-Linker1-AtC4H-GAL2p)+(GAL1p-AtPAL2-TPS1t)+(FBA1t-CYB5-GAL10p)+(GAL1p-AtATR2-ADH1t) X-2::(GAL1p-GmCHS8-TPS1t)+(FBA1t-GmCHR5-GAL2p)+(GAL7p-GmCHI1B2-ADH1t) XI-2::(GAL2p-CrCPR2-ADH2t)+(TDH2t-Ge2-HIS-GAL7p)+(GAL1p-GmHID-IDP1t) XI-5::(tHXT7p-STB5-TPS1t)+(FBA1t-EcYfjB-GPM1p) XII-3::(pYX212t-GmHID-GAL2p)+(GAL7p-Ge2-HIS-T…	I25	This study
I27	MATa ura3-52 can1∆::cas9-natNT2 TRP1 LEU2 HIS3 gal1/10/7∆ hmx1∆ XII-2::(CYC1t-At4CL1-Linker1-AtC4H-GAL2p)+(GAL1p-AtPAL2-TPS1t)+(FBA1t-CYB5-GAL10p)+(GAL1p-AtATR2-ADH1t) X-2::(GAL1p-GmCHS8-TPS1t)+(FBA1t-GmCHR5-GAL2p)+(GAL7p-GmCHI1B2-ADH1t) XI-2::(GAL2p-CrCPR2-ADH2t)+(TDH2t-Ge2-HIS-GAL7p)+(GAL1p-GmHID-IDP1t) XI-5::(tHXT7p-STB5-TPS1t)+(FBA1t-EcYfjB-GPM1p) XII-3::(pYX212t-GmHID-GAL2p)+(GAL7p-Ge2-HIS-T…	I25	This study
I28	MATa ura3-52 can1∆::cas9-natNT2 TRP1 LEU2 HIS3 gal1/10/7∆ hmx1∆ XII-2::(CYC1t-At4CL1-Linker1-AtC4H-GAL2p)+(GAL1p-AtPAL2-TPS1t)+(FBA1t-CYB5-GAL10p)+(GAL1p-AtATR2-ADH1t) X-2::(GAL1p-GmCHS8-TPS1t)+(FBA1t-GmCHR5-GAL2p)+(GAL7p-GmCHI1B2-ADH1t) XI-2::(GAL2p-CrCPR2-ADH2t)+(TDH2t-Ge2-HIS-GAL7p)+(GAL1p-GmHID-IDP1t) XI-5::(tHXT7p-STB5-TPS1t)+(FBA1t-EcYfjB-GPM1p) XII-3::(pYX212t-GmHID-GAL2p)+(GAL7p-Ge2-HIS-T…	I25	This study
I29	MATa ura3-52 can1∆::cas9-natNT2 TRP1 LEU2 HIS3 gal1/10/7∆ hmx1∆ XII-2::(CYC1t-At4CL1-Linker1-AtC4H-GAL2p)+(GAL1p-AtPAL2-TPS1t)+(FBA1t-CYB5-GAL10p)+(GAL1p-AtATR2-ADH1t) X-2::(GAL1p-GmCHS8-TPS1t)+(FBA1t-GmCHR5-GAL2p)+(GAL7p-GmCHI1B2-ADH1t) XI-2::(GAL2p-CrCPR2-ADH2t)+(TDH2t-Ge2-HIS-GAL7p)+(GAL1p-GmHID-IDP1t) XI-5::(tHXT7p-STB5-TPS1t)+(FBA1t-EcYfjB-GPM1p) XII-3::(pYX212t-GmHID-GAL2p)+(GAL7p-Ge2-HIS-T…	I25	This study
I30	MATa ura3-52 can1∆::cas9-natNT2 TRP1 LEU2 HIS3 gal1/10/7∆ hmx1∆ XII-2::(CYC1t-At4CL1-Linker1-AtC4H-GAL2p)+(GAL1p-AtPAL2-TPS1t)+(FBA1t-CYB5-GAL10p)+(GAL1p-AtATR2-ADH1t) X-2::(GAL1p-GmCHS8-TPS1t)+(FBA1t-GmCHR5-GAL2p)+(GAL7p-GmCHI1B2-ADH1t) XI-2::(GAL2p-CrCPR2-ADH2t)+(TDH2t-Ge2-HIS-GAL7p)+(GAL1p-GmHID-IDP1t) XI-5::(tHXT7p-STB5-TPS1t)+(FBA1t-EcYfjB-GPM1p) XII-3::(pYX212t-GmHID-GAL2p)+(GAL7p-Ge2-HIS-T…	I25	This study
I31	MATa ura3-52 can1∆::cas9-natNT2 TRP1 LEU2 HIS3 gal1/10/7∆ hmx1∆ XII-2::(CYC1t-At4CL1-Linker1-AtC4H-GAL2p)+(GAL1p-AtPAL2-TPS1t)+(FBA1t-CYB5-GAL10p)+(GAL1p-AtATR2-ADH1t) X-2::(GAL1p-GmCHS8-TPS1t)+(FBA1t-GmCHR5-GAL2p)+(GAL7p-GmCHI1B2-ADH1t) XI-2::(GAL2p-CrCPR2-ADH2t)+(TDH2t-Ge2-HIS-GAL7p)+(GAL1p-GmHID-IDP1t) XI-5::(tHXT7p-STB5-TPS1t)+(FBA1t-EcYfjB-GPM1p) XII-3::(pYX212t-GmHID-GAL2p)+(GAL7p-Ge2-HIS-T…	I25	This study
I32	MATa ura3-52 can1∆::cas9-natNT2 TRP1 LEU2 HIS3 gal1/10/7∆ hmx1∆ XII-2::(CYC1t-At4CL1-Linker1-AtC4H-GAL2p)+(GAL1p-AtPAL2-TPS1t)+(FBA1t-CYB5-GAL10p)+(GAL1p-AtATR2-ADH1t) X-2::(GAL1p-GmCHS8-TPS1t)+(FBA1t-GmCHR5-GAL2p)+(GAL7p-GmCHI1B2-ADH1t) XI-2::(GAL2p-CrCPR2-ADH2t)+(TDH2t-Ge2-HIS-GAL7p)+(GAL1p-GmHID-IDP1t) XI-5::(tHXT7p-STB5-TPS1t)+(FBA1t-EcYfjB-GPM1p) XII-3::(pYX212t-GmHID-GAL2p)+(GAL7p-Ge2-HIS-T…	I25	This study
I33	MATa ura3-52 can1∆::cas9-natNT2 TRP1 LEU2 HIS3 gal1/10/7∆ hmx1∆ XII-2::(CYC1t-At4CL1-Linker1-AtC4H-GAL2p)+(GAL1p-AtPAL2-TPS1t)+(FBA1t-CYB5-GAL10p)+(GAL1p-AtATR2-ADH1t) X-2::(GAL1p-GmCHS8-TPS1t)+(FBA1t-GmCHR5-GAL2p)+(GAL7p-GmCHI1B2-ADH1t) XI-2::(GAL2p-CrCPR2-ADH2t)+(TDH2t-Ge2-HIS-GAL7p)+(GAL1p-GmHID-IDP1t) XI-5::(tHXT7p-STB5-TPS1t)+(FBA1t-EcYfjB-GPM1p) XII-3::(pYX212t-GmHID-GAL2p)+(GAL7p-Ge2-HIS-T…	I27	This study
I34	MATa ura3-52 can1∆::cas9-natNT2 TRP1 LEU2 HIS3 gal1/10/7∆ hmx1∆ elp3∆ XII-2::(CYC1t-At4CL1-Linker1-AtC4H-GAL2p)+(GAL1p-AtPAL2-TPS1t)+(FBA1t-CYB5-GAL10p)+(GAL1p-AtATR2-ADH1t) X-2::(GAL1p-GmCHS8-TPS1t)+(FBA1t-GmCHR5-GAL2p)+(GAL7p-GmCHI1B2-ADH1t) XI-2::(GAL2p-CrCPR2-ADH2t)+(TDH2t-Ge2-HIS-GAL7p)+(GAL1p-GmHID-IDP1t) XI-5::(tHXT7p-STB5-TPS1t)+(FBA1t-EcYfjB-GPM1p) XII-3::(pYX212t-GmHID-GAL2p)+(GAL7p-Ge2…	I27	This study
Strains for application Phase III
E01	MATa ura3-52 can1∆::cas9-natNT2 TRP1 LEU2 HIS3 XII-2::(GPM1p-AtPAL2-FBA1t)+(TDH3p-AtC4H-CYC1t)+(tHXT7p-AtATR2-pYX212t)+(PGK1p-CYB5-ADH1t) X-3::(TPI1p-EcaroL-pYX212t)+(ADH1t-ARO7 G141S-TEF1p)+(PGK1p-ARO4 K229L-CYC1t) X-4::(CYC1t-ARO1-TPI1p)+(TDH3p-ARO2-ADH1t)+(TDH2t-ARO3-TEF1p) XII-1::(CYC1t-At4CL1-TDH3p)+(CCW12p-GmCHR5-FBA1t)+(TPS1t-GmCHS8-TEF1p)+(PGK1p-GmCHI1B2-ADH1t) XI-2::(TPS1t-Ge2-HIS-tHXT7p…	C28 (M73)	This study
E02	MATa ura3-52 can1∆::cas9-natNT2 TRP1 LEU2 HIS3 XII-2::(GPM1p-AtPAL2-FBA1t)+(TDH3p-AtC4H-CYC1t)+(tHXT7p-AtATR2-pYX212t)+(PGK1p-CYB5-ADH1t) X-3::(TPI1p-EcaroL-pYX212t)+(ADH1t-ARO7 G141S-TEF1p)+(PGK1p-ARO4 K229L-CYC1t) X-4::(CYC1t-ARO1-TPI1p)+(TDH3p-ARO2-ADH1t)+(TDH2t-ARO3-TEF1p) XII-1::(CYC1t-At4CL1-TDH3p)+(CCW12p-GmCHR5-FBA1t)+(TPS1t-GmCHS8-TEF1p)+(PGK1p-GmCHI1B2-ADH1t) XI-2::(TPS1t-Ge2-HIS-tHXT7p…	C28 (M74/M75)	This study
E03	MATa ura3-52 can1∆::cas9-natNT2 TRP1 LEU2 HIS3 XII-2::(GPM1p-AtPAL2-FBA1t)+(TDH3p-AtC4H-CYC1t)+(tHXT7p-AtATR2-pYX212t)+(PGK1p-CYB5-ADH1t) X-3::(TPI1p-EcaroL-pYX212t)+(ADH1t-ARO7 G141S-TEF1p)+(PGK1p-ARO4 K229L-CYC1t) X-4::(CYC1t-ARO1-TPI1p)+(TDH3p-ARO2-ADH1t)+(TDH2t-ARO3-TEF1p) XII-1::(CYC1t-At4CL1-TDH3p)+(CCW12p-GmCHR5-FBA1t)+(TPS1t-GmCHS8-TEF1p)+(PGK1p-GmCHI1B2-ADH1t) XI-2::(TPS1t-Ge2-HIS-tHXT7p…	C28 (M74/M76/M77)	This study
E04	MATa ura3-52 can1∆::cas9-natNT2 TRP1 LEU2 HIS3 XII-2::(GPM1p-AtPAL2-FBA1t)+(TDH3p-AtC4H-CYC1t)+(tHXT7p-AtATR2-pYX212t)+(PGK1p-CYB5-ADH1t) X-3::(TPI1p-EcaroL-pYX212t)+(ADH1t-ARO7 G141S-TEF1p)+(PGK1p-ARO4 K229L-CYC1t) X-4::(CYC1t-ARO1-TPI1p)+(TDH3p-ARO2-ADH1t)+(TDH2t-ARO3-TEF1p) XII-1::(CYC1t-At4CL1-TDH3p)+(CCW12p-GmCHR5-FBA1t)+(TPS1t-GmCHS8-TEF1p)+(PGK1p-GmCHI1B2-ADH1t) XI-2::(TPS1t-Ge2-HIS-tHXT7p…	C28 (M78)	This study
E05	MATa ura3-52 can1∆::cas9-natNT2 TRP1 LEU2 HIS3 XII-2::(GPM1p-AtPAL2-FBA1t)+(TDH3p-AtC4H-CYC1t)+(tHXT7p-AtATR2-pYX212t)+(PGK1p-CYB5-ADH1t) X-3::(TPI1p-EcaroL-pYX212t)+(ADH1t-ARO7 G141S-TEF1p)+(PGK1p-ARO4 K229L-CYC1t) X-4::(CYC1t-ARO1-TPI1p)+(TDH3p-ARO2-ADH1t)+(TDH2t-ARO3-TEF1p) XII-1::(CYC1t-At4CL1-TDH3p)+(CCW12p-GmCHR5-FBA1t)+(TPS1t-GmCHS8-TEF1p)+(PGK1p-GmCHI1B2-ADH1t) XI-2::(TPS1t-Ge2-HIS-tHXT7p…	C28 (M79/M80)	This study
E06	MATa ura3-52 can1∆::cas9-natNT2 TRP1 LEU2 HIS3 XII-2::(GPM1p-AtPAL2-FBA1t)+(TDH3p-AtC4H-CYC1t)+(tHXT7p-AtATR2-pYX212t)+(PGK1p-CYB5-ADH1t) X-3::(TPI1p-EcaroL-pYX212t)+(ADH1t-ARO7 G141S-TEF1p)+(PGK1p-ARO4 K229L-CYC1t) X-4::(CYC1t-ARO1-TPI1p)+(TDH3p-ARO2-ADH1t)+(TDH2t-ARO3-TEF1p) XII-1::(CYC1t-At4CL1-TDH3p)+(CCW12p-GmCHR5-FBA1t)+(TPS1t-GmCHS8-TEF1p)+(PGK1p-GmCHI1B2-ADH1t) XI-2::(TPS1t-Ge2-HIS-tHXT7p…	C28 (M79/M81/M82)	This study
E07	MATa ura3-52 can1∆::cas9-natNT2 TRP1 LEU2 HIS3 gal1/10/7∆ hmx1∆ elp3∆ XII-2::(CYC1t-At4CL1-Linker1-AtC4H-GAL2p)+(GAL1p-AtPAL2-TPS1t)+(FBA1t-CYB5-GAL10p)+(GAL1p-AtATR2-ADH1t) X-2::(GAL1p-GmCHS8-TPS1t)+(FBA1t-GmCHR5-GAL2p)+(GAL7p-GmCHI1B2-ADH1t) XI-2::(GAL2p-CrCPR2-ADH2t)+(TDH2t-Ge2-HIS-GAL7p)+(GAL1p-GmHID-IDP1t) XI-5::(tHXT7p-STB5-TPS1t)+(FBA1t-EcYfjB-GPM1p) XII-3::(pYX212t-GmHID-GAL2p)+(GAL7p-Ge2…	I34 (M83)	This study
E08	MATa ura3-52 can1∆::cas9-natNT2 TRP1 LEU2 HIS3 gal1/10/7∆ hmx1∆ elp3∆ XII-2::(CYC1t-At4CL1-Linker1-AtC4H-GAL2p)+(GAL1p-AtPAL2-TPS1t)+(FBA1t-CYB5-GAL10p)+(GAL1p-AtATR2-ADH1t) X-2::(GAL1p-GmCHS8-TPS1t)+(FBA1t-GmCHR5-GAL2p)+(GAL7p-GmCHI1B2-ADH1t) XI-2::(GAL2p-CrCPR2-ADH2t)+(TDH2t-Ge2-HIS-GAL7p)+(GAL1p-GmHID-IDP1t) XI-5::(tHXT7p-STB5-TPS1t)+(FBA1t-EcYfjB-GPM1p) XII-3::(pYX212t-GmHID-GAL2p)+(GAL7p-Ge2…	I34 (M84)	This study
E09	MATa ura3-52 can1∆::cas9-natNT2 TRP1 LEU2 HIS3 gal1/10/7∆ hmx1∆ elp3∆ XII-2::(CYC1t-At4CL1-Linker1-AtC4H-GAL2p)+(GAL1p-AtPAL2-TPS1t)+(FBA1t-CYB5-GAL10p)+(GAL1p-AtATR2-ADH1t) X-2::(GAL1p-GmCHS8-TPS1t)+(FBA1t-GmCHR5-GAL2p)+(GAL7p-GmCHI1B2-ADH1t) XI-2::(GAL2p-CrCPR2-ADH2t)+(TDH2t-Ge2-HIS-GAL7p)+(GAL1p-GmHID-IDP1t) XI-5::(tHXT7p-STB5-TPS1t)+(FBA1t-EcYfjB-GPM1p) XII-3::(pYX212t-GmHID-GAL2p)+(GAL7p-Ge2…	I34	This study
E10	MATa ura3-52 can1∆::cas9-natNT2 TRP1 LEU2 HIS3 gal1/10/7∆ hmx1∆ elp3∆ XII-2::(CYC1t-At4CL1-Linker1-AtC4H-GAL2p)+(GAL1p-AtPAL2-TPS1t)+(FBA1t-CYB5-GAL10p)+(GAL1p-AtATR2-ADH1t) X-2::(GAL1p-GmCHS8-TPS1t)+(FBA1t-GmCHR5-GAL2p)+(GAL7p-GmCHI1B2-ADH1t) XI-2::(GAL2p-CrCPR2-ADH2t)+(TDH2t-Ge2-HIS-GAL7p)+(GAL1p-GmHID-IDP1t) XI-5::(tHXT7p-STB5-TPS1t)+(FBA1t-EcYfjB-GPM1p) XII-3::(pYX212t-GmHID-GAL2p)+(GAL7p-Ge2…	I34	This study
E11	MATa ura3-52 can1∆::cas9-natNT2 TRP1 LEU2 HIS3 gal1/10/7∆ hmx1∆ elp3∆ XII-2::(CYC1t-At4CL1-Linker1-AtC4H-GAL2p)+(GAL1p-AtPAL2-TPS1t)+(FBA1t-CYB5-GAL10p)+(GAL1p-AtATR2-ADH1t) X-2::(GAL1p-GmCHS8-TPS1t)+(FBA1t-GmCHR5-GAL2p)+(GAL7p-GmCHI1B2-ADH1t) XI-2::(GAL2p-CrCPR2-ADH2t)+(TDH2t-Ge2-HIS-GAL7p)+(GAL1p-GmHID-IDP1t) XI-5::(tHXT7p-STB5-TPS1t)+(FBA1t-EcYfjB-GPM1p) XII-3::(pYX212t-GmHID-GAL2p)+(GAL7p-Ge2…	E07	This study
E12	MATa ura3-52 can1∆::cas9-natNT2 TRP1 LEU2 HIS3 gal1/10/7∆ hmx1∆ elp3∆ XII-2::(CYC1t-At4CL1-Linker1-AtC4H-GAL2p)+(GAL1p-AtPAL2-TPS1t)+(FBA1t-CYB5-GAL10p)+(GAL1p-AtATR2-ADH1t) X-2::(GAL1p-GmCHS8-TPS1t)+(FBA1t-GmCHR5-GAL2p)+(GAL7p-GmCHI1B2-ADH1t) XI-2::(GAL2p-CrCPR2-ADH2t)+(TDH2t-Ge2-HIS-GAL7p)+(GAL1p-GmHID-IDP1t) XI-5::(tHXT7p-STB5-TPS1t)+(FBA1t-EcYfjB-GPM1p) XII-3::(pYX212t-GmHID-GAL2p)+(GAL7p-Ge2…	E08	This study
E13	MATa ura3-52 can1∆::cas9-natNT2 TRP1 LEU2 HIS3 gal1/10/7∆ hmx1∆ elp3∆ XII-2::(CYC1t-At4CL1-Linker1-AtC4H-GAL2p)+(GAL1p-AtPAL2-TPS1t)+(FBA1t-CYB5-GAL10p)+(GAL1p-AtATR2-ADH1t) X-2::(GAL1p-GmCHS8-TPS1t)+(FBA1t-GmCHR5-GAL2p)+(GAL7p-GmCHI1B2-ADH1t) XI-2::(GAL2p-CrCPR2-ADH2t)+(TDH2t-Ge2-HIS-GAL7p)+(GAL1p-GmHID-IDP1t) XI-5::(tHXT7p-STB5-TPS1t)+(FBA1t-EcYfjB-GPM1p) XII-3::(pYX212t-GmHID-GAL2p)+(GAL7p-Ge2…	E07	This study
E14	MATa ura3-52 can1∆::cas9-natNT2 TRP1 LEU2 HIS3 gal1/10/7∆ hmx1∆ elp3∆ XII-2::(CYC1t-At4CL1-Linker1-AtC4H-GAL2p)+(GAL1p-AtPAL2-TPS1t)+(FBA1t-CYB5-GAL10p)+(GAL1p-AtATR2-ADH1t) X-2::(GAL1p-GmCHS8-TPS1t)+(FBA1t-GmCHR5-GAL2p)+(GAL7p-GmCHI1B2-ADH1t) XI-2::(GAL2p-CrCPR2-ADH2t)+(TDH2t-Ge2-HIS-GAL7p)+(GAL1p-GmHID-IDP1t) XI-5::(tHXT7p-STB5-TPS1t)+(FBA1t-EcYfjB-GPM1p) XII-3::(pYX212t-GmHID-GAL2p)+(GAL7p-Ge2…	E08	This study
