# Supplementary material for: De novo biosynthesis of bioactive isoflavonoids by engineered yeast cell factories
Source: Nat Commun. 2021 Oct 19;12:6085. doi: 10.1038/s41467-021-26361-1 (PMC8526750; doi:10.1038/s41467-021-26361-1)
Supplement: Supplementary file 4 — Supplementary Data 2 [file 41467_2021_26361_MOESM4_ESM.xlsx]

## Sheet: Sheet1
Supplementary Data 2. Codon-optimized genes used in this study
Gene	Sequence (5’‐3’)	Source	GenBank accession no	Comments
At4CL1	ATGGCTCCACAAGAACAAGCTGTTTCCCAAGTTATGGAAAAGCAATCTAACAACAACAACTCCGACGTCATCTTCAGATCTAAATTGCCAGATATCTACATCCCAAACCACTTGTCATTGCACGATTACATCTTCCAAAACATCTCTGAATTCGCTACCAAGCCATGTTTGATTAACGGTCCAACTGGTCATGTTTACACCTACTCTGATGTTCACGTTATCTCCAGACAAATTGCTGCTAACTTTCACAAGTTGGGTGTCAATCAAAACGATGTCGTCATGTTGTTATTGCCAAACTGTCCAGAATTCGTCTTGTCTTTTTTGGCTGCTTCTTTTAGAGGTGCTACTGCTACAGCTGCTAATCCATTTTTTACTCCAGCTGAAATTGCTAAGCAAGCT…	Arabidopsis thaliana	NM_179462.2
At4CL1m	ATGGCTCCACAAGAACAAGCTGTTTCCCAAGTTATGGAAAAGCAATCTAACAACAACAACTCCGACGTCATCTTCAGATCTAAATTGCCAGATATCTACATCCCAAACCACTTGTCATTGCACGATTACATCTTCCAAAACATCTCTGAATTCGCTACCAAGCCATGTTTGATTAACGGTCCAACTGGTCATGTTTACACCTACTCTGATGTTCACGTTATCTCCAGACAAATTGCTGCTAACTTTCACAAGTTGGGTGTCAATCAAAACGATGTCGTCATGTTGTTATTGCCAAACTGTCCAGAATTCGTCTTGTCTTTTTTGGCTGCTTCTTTTAGAGGTGCTACTGCTACAGCTGCTAATCCATTTTTTACTCCAGCTGAAATTGCTAAGCAAGCT…	A. thaliana	NM_179462.2	(I250L, N404K, I461V)
At4CL2	ATGACTACCCAAGATGTTATCGTCAACGATCAAAACGACCAAAAGCAATGTTCCAACGATGTCATCTTCAGATCTAGATTGCCAGATATCTACATCCCAAACCATTTGCCATTGCACGATTACATCTTCGAAAACATTTCTGAATTCGCTGCTAAGCCATGCTTGATTAACGGTCCAACTGGTGAAGTTTACACTTACGCTGATGTTCATGTTACCTCTAGAAAATTGGCTGCTGGTTTACACAATTTGGGTGTTAAGCAACACGATGTCGTTATGATTTTGTTGCCAAACTCTCCAGAAGTTGTCTTGACTTTTTTGGCTGCTTCTTTCATTGGTGCTATTACTACTTCTGCTAACCCATTTTTTACCCCAGCCGAAATTTCTAAACAAGCTAAAGCT…	A. thaliana	NM_001338516.1
Pl4CL1	ATGTTAACAGTTGCTCCATCTGTTGATGCAAAAGAAGTTTCAACTCCAAAAACAGAACAAAATCAAGTTTGTGATCCACAAACTACACATGTTTTTAAATCTAAGTTGCCAGATATCCCAATCTCAAACCATATCCCATTGCATGCTTATTGTTTTGAAAAATTGTCTGATTTTGCAGATAGACCATGTTTGATTGTTGGTGCTGCATCAAAGACTTACACATACGCTGAAACTCATTTGATCTCTAGAAAGATCGCTGCAGGTTTGTCAAATTTGGGTATCAGAAAGGGTGACGTTGTTATGATCTTGTTGCAAAACTCTGCTGAATTCGTTTTCTCATTTTTGGCTGCATCAATGATTGGTGCTGTTGGTACTACAGCAAACCCATTCTACACTGCT…	Pueraria lobata	KF233530.1
Gm4CL3	ATGACTACAGTTGCTGCATCTTTGGATGCTAAGGAAGTTTCTACTTCAAAGACAGATCAAAACCAAGTTTGTGATTGTGATCCACAAACTTCTCATGTTTTTAAATCAAAGTTACCAGATATCCCAATCTCAAACCATTTGCCATTGCATGCTTACTGTTTCCAAAAGTTGTCTCAATTTTCAGATAGACCATGTTTGATCGTTGGTCCAGCTGCAAAGACTTACACATACTCTGAAACACATTTGATCTCAAGAAAGATCGCTGCAGGTTTGTCTAATTTGGGTATCAGAAAGGGTGACGTTGTTATGATCTTGTTGCAAAACTCAGCAGAATTCGTTTTCTCATTTTTGGCTGCATCAATGATTGGTGCTGTTGCAACTACAGCTAACCCATTCTAC…	Glycine max	AF002258.1
Pc4CL2	ATGGGTGACTGTGTTGCTCCAAAGGAAGATTTGATTTTTAGATCTAAATTGCCAGATATATATATCCCAAAGCATTTGCCATTGCATACATACTGTTTCGAAAACATCTCTAAGGTTGGTGACAAGTCATGTTTGATTAATGGTGCTACTGGTGAAACTTTTACTTACTCTCAAGTTGAATTGTTGTCAAGAAAAGTTGCATCAGGTTTGAATAAGTTGGGTATTCAACAAGGTGACACAATTATGTTGTTGTTGCCAAATTCACCAGAATATTTCTTTGCATTTTTGGGTGCATCTTACAGAGGTGCTATTTCAACAATGGCAAATCCATTTTTCACTTCTGCTGAAGTTATTAAACAATTGAAAGCATCTTTGGCTAAATTGATCATCACTCAAGCA…	Petroselinum crispum	X13325.1
Ph4CL1	ATGCCAATGGAAACTGAAACAAACCAGGGTGACTTGATTTTTAGATCTAAGTTGCCAGATATCTATATCCCAAAGCATTTGCCATTGCATTCTTACTGTTTCGAAAACATCTCAGAATTTTCTTCAAGACCATGTTTGATTAATGGTGCTAACAACCATATCTATACTTACGCAGATGTTGAATTGACATCTAGAAAAGTTGCTGCAGGTTTAAATAAGTTGGGTATCCAACAAAAGGATACTATCATGATCTTGTTGCCAAACTCACCAGAATTCGTTTTCGCTTTTATGGGTGCATCTTATTTGGGTGCTATTTCAACTATGGCAAATCCATTGTTTACTCCAGCTGAAGTTGTTAAGCAAGCTAAGGCATCTAACGCTAAGTTGATCATCACTCAA…	Petunia hybrida	JN120849.1
PlCHS	ATGGTTTCTGTTGCTGAAATTAGACAAGCACAAAGAGCTGAAGGTCCAGCAACTATTTTGGCTATTGGTACAGCAAATCCACCAAATTGTGTTGATCAATCTACTTACCCAGATTACTACTTTAGAATTACTAATTCAGAACATATGACAGAATTGAAGGAAAAGTTCCAAAGAATGTGTGATAAATCTATGATTAAGAAAAGATATATGTACTTGACAGAAGAAATTTTAAAAGAAAATCCAAATATGTGTGCATACATGGCTCCATCATTGGATGCAAGACAAGATATGGTTGTTGTTGAAGTTCCAAAATTGGGTAAAGAAGCTGCAACTAAAGCTATTAAAGAATGGGGTCAACCAAAGTCTAAGATCACACATTTGATTTTCTGTACTACATCA…	P. lobata	D10223.1
GmCHS8	ATGGTTTCTGTTGCAGAAATTAGACAAGCACAAAGAGCTGAAGGTCCAGCAACTATTTTGGCTATTGGTACAGCAAATCCACCAAATTGTGTTGCTCAATCTACTTATCCAGATTATTACTTTAGAATTACTAATTCAGAACATATGACAGAATTGAAGGAAAAGTTCCAAAGAATGTGTGATAAATCTATGATTAAAAGAAGATATATGTACTTGAATGAAGAAATTTTAAAAGAAAATCCAAATATGTGTGCATACATGGCTCCATCATTGGATGCAAGACAAGATATGGTTGTTGTTGAAGTTCCAAAATTGGGTAAAGAAGCTGCAGTTAAAGCTATTAAAGAATGGGGTCAACCAAAGTCTAAGATCACTCATTTGATTTTCTGTACTACATCA…	G. max	AY237728.1
HaCHS	ATGGTTACTGTTGAAGAAGTTAGAAAAGCACAAAGAGCTGAAGGTCCAGCAACTGTTATGGCTATTGGTACAGCAGTTCCACCAAATTGTGTTGATCAAGCTACTTACCCAGATTACTACTTCAGAATTACAAATTCTGAACATAAGGCAGAATTAAAGGAAAAGTTCCAAAGAATGTGTGATAAATCACAAATTAAGAAAAGATATATGTACTTGAATGAAGAAGTTTTAAAAGAAAATCCAAATATGTGTGCATACATGGCTCCATCTTTAGATGCTAGACAAGATATCGTTGTTGTTGAAGTTCCAAAATTGGGTAAAGAAGCTGCTGTTAAAGCAATTAAAGAATGGGGTCAACCAAAGTCTAAGATCACTCATTTGGTTTTCTGTACTACATCA…	Hypericum androsaemum	AF315345
RsCHS	ATGGTTACTGTTGAAGATGTTAGAAGAGCACAAAGAGCTGAAGGTCCAGCAACAGTTATGGCTATTGGTACTGCAACACCATCTAATTGTGTTGATCAATCAACTTACCCAGATTTCTACTTTAGAATTACAAATTCTGAACATAAGGCTGAATTAAAGGAAAAGTTCCAAAGAATGTGTGATAAATCAATGATTAAGAAAAGATATATGTACTTAACTGAAGAAATTTTGAAGGAAAACCCATCTGTTTGTGAATATATGGCTCCATCATTAGATGCAAGACAAGATATGGTTGTTGTTGAAGTTCCAAAATTGGGTAAAGAAGCTGCAACTAAAGCTATTAAAGAATGGGGTCAACCAAAGTCTAAGATCACACATTTGGTTTTCTGTACTACATCA…	Rhododendron simsii	AJ413277.1
PhCHS	ATGGTTACAGTTGAAGAATACAGAAAGGCTCAAAGAGCAGAAGGTCCAGCTACTGTTATGGCAATTGGTACTGCTACACCAACTAATTGTGTTGATCAATCTACATACCCAGATTACTACTTCAGAATTACAAATTCAGAACATAAGACTGATTTGAAGGAAAAGTTTAAAAGAATGTGTGAAAAATCTATGATTAAGAAAAGATATATGCATTTGACTGAAGAAATTTTAAAAGAAAATCCATCTATGTGTGAATACATGGCACCATCATTGGATGCTAGACAAGATATTGTTGTTGTTGAAGTTCCAAAATTGGGTAAAGAAGCTGCACAAAAAGCTATTAAAGAATGGGGTCAACCAAAGTCTAAGATCACACATTTGGTTTTCTGTACTACATCA…	P. hybrida	AF233638.1
SbCHS2	ATGGTTACAGTTGAAGAATTTCATAGAGCTACTAGAGCAGAAGGTCCAGCTACAGTTTTGGCAATTGGTACTGCTAATCCACCAAATTGTGTTGAACAATCTACATACGCTGATTACTACTTCAGAATCTGTAAATCAGAACATTTGACTGATTTGAAAAAGAAATTTTCTAGAATGTGTGAAAAATCAGGTATTAAGAAAAGATATATGCATTTGACAGAAGAATTCTTGAAGGAAAACGATAACTTCACTGCTTACGAAGCACCATCTTTGGATGCAAGACAAGATATCGTTGTTGTTGAAATCCCAAAGTTGGGTAAAGAAGCTGCACAAAAAGCTATTAAAGAATGGGGTCAACCAAAGTCTAAGATCACACATGTTATTTTCTGTACTACATCA…	Scutellaria baicalensis	KT963461.1
GmCHR5	ATGGCTGCAACTACATTGGTTTCAGAAGTTACTTTACCATCTTCATCTGGTCAAAGAAAAATGCCATTGATGGGTTTAGGTACTGCACCAGAAGCTACATCTGCAGTTACTACAAAAGATGCTGTTTTGGAAGCAATTAAACAAGGTTACAGACATTTCGATGCTGCATCAGCTTACGGTGTTGAACAATCTGTTGGTGAAGCTATTGCAGAAGCTTTGAAACAAGGTTTGATCGCATCAAGAGATCAATTGTTTATTACTACAAAGTTATGGGTTACTGATAATCATGCTCATACAATCTTGCCAGCATTGCAAAAATCTTTAAGAACTTTGCAATTGGAATACATCGATTTGTTTTTAATCCATTGGCCAATCGCTACAAAGCCTGGTAAAGTTGTT…	G. max	LC309095.1
PlCHR	ATGGCTGCAATCGAAATCCCAACTATCGTTTTCCCAAACTCTTTCGCTCAACATAGAGTTCCAGTTGTTGAAATGGGTTCAGCACCAGATTTCACTTGTAAGAAAGATACAAAGGAAGCAATCATCGAAGCTGTTAAGCAAGGTTACAGACATTTCGATACAGCTGCAGCTTACGGTTCTGAACAAGCATTAGGTGAAGCTTTGAAAGAAGCAGTTGATTTGGGTTTAGTTTCTAGACAAGATTTGTTCGTTACTTCAAAGTTGTGGGTTACAGATAATCATCCACATTTGGTTGTTTCTGCTTTGAGAAAGTCATTGAAGACTTTGCAATTAGAATATTTGGATTTGTACTTGATTCATTGGCCATTGTCTTCACAACCTGGTAAATTTTCTTTCCCA…	P. lobata	AF462632.1
MsCHR	ATGGATTCTGTTGAAATCCCAACTAAGGTTTTGACTAACACATCTTCACAATTGAAGATGCCAGTTGTTGGTATGGGTTCAGCTCCAGATTTCACTTGTAAGAAAGATACAAAGGATGCAATCATCGAAGCTATTAAACAAGGTTACAGACATTTTGATACTGCTGCAGCTTACGGTTCTGAACAAGCATTGGGTGAAGCTTTGAAGGAAGCAATCGAATTGGGTTTGGTTACAAGAGAAGAATTGTTCGTTACTTCTAAGTTGTGGGTTACAGAAAATCATCCACATTTGGTTATTCCAGCATTGCAAAAATCATTGAAGACATTGCAATTGGATTATTTGGATTTGTACTTGATTCATTGGCCATTGTCTTCACAACCTGGTAAATTTTCTTTCCCA…	Medicago sativa	X82368.1
PlCHI1	ATGGCTGCAGCTGCAGCTGTTGCTACTATCTCTGCAGTTCAAGTTGAATTCTTGGAATTTCCAGCTGTTGTTACTTCTCCAGCATCAGGTAGAACATACTTTTTGGGTGGTGCTGGTGAAAGAGGTTTGACTATCGAGGGTAAATTCATTAAGTTTACTGGTATCGGTGTTTACTTGGAAGATAAAGCTGTTTCTTCATTAGCAGCTAAATGGAAAGGTAAACCATCAGAAGAATTGGTTGAAACTTTGGATTTCTACAGAGATATCATCTCTGGTCCATTCGAAAAGTTGATCAGAGGTTCAAAGATCTTGCCATTGTCTGGTGTTGAATACTCTAAGAAAGTTATGGAAAACTGTGTTGCTCATATGAAGTCTGTTGGTACATACGGTGACGCAGAA…	P. lobata	D63577.1
GmCHI1B2	ATGGCTACTCCAGCATCTATCACTAACGTTACAGTTGAATTCTTGCAATTCCCAGCTTTGGTTACTCCACCAGCATCTACAAAATCATACTTTTTGGGTGGTGCTGGTGTTAGAGGTTTGAACATCCAAGAAGAATTCGTTAAGTTTACTGGTATCGGTGTTTACTTGGAAGATAAAGCTGTTTCTTCATTAGGTGCAAAATGGAAGGGTAAATCTGCTGCAGAATTGTTAGATTCATTGGATTTCTACAGAGATATTATTAAGGGTCCATTCGAAAAGTTGATCAGAGGTTCTAAGTTGAGAACTTTGGATGGTAGAGAATACGTTAGAAAAGTTTCAGAAAACTGTGTTGCTCATATGGAATCTGTTGGTACATACTCAGAAGCTGAAGAAAAGGCA…	G. max	AY595419.1
PsCHI	ATGGCAAAACCACCATCTGTTTCAGGTGTTAACATCGAATCTTATGCTTTTCCACCAACTGTTAAACCACCAGGTTCTACTAAAACATTGTTTTTAGGTGGTGCAGGTGTTAGAGGTTTGGAAGTTCCAACTGGTCAATTCGTTAAGTTTACTGCTATCGGTGTTTACTTGGAAGATAACGCAATCACTTCATTAGCTGTTAAGTGGAAAGGTAAAACTGCTGAAGAATTAACAGAATCTGATGATTTCTTTAGAGATATCGTTACAGGTCCATTCGAAAAGTTTACTCAAGTTACAATGATCTTGCCATTGACTGGTCAACAATACTCAGAAAAGGTTACAGAAAACTGTGTTGCTTACTGGAAAGCAGTTGGTGCTTACACTGATGCTGAAGCATCT…	Paeonia suffruticosa	GQ984161
MsCHI	ATGGCTGCATCTATCACTGCAATCACAGTTGAAAATTTGGAATATCCAGCTGTTGTTACTTCTCCAGTTACTGGTAAATCATACTTTTTAGGTGGTGCAGGTGAAAGAGGTTTGACTATCGAGGGTAACTTCATCAAGTTTACTGCTATTGGTGTTTATTTGGAAGATATTGCTGTTGCATCATTGGCTGCAAAGTGGAAGGGTAAATCTTCAGAAGAATTGTTAGAAACTTTAGATTTCTACAGAGATATTATCTCTGGTCCATTCGAAAAATTGATCAGAGGTTCAAAGATCAGAGAATTGTCTGGTCCAGAATATTCAAGAAAAGTTATGGAAAACTGTGTTGCACATTTGAAGTCTGTTGGTACTTATGGTGACGCTGAAGCAGAAGCTATGCAA…	M. sativa	M91079.1
Pl2-HIS	ATGTTGTTAGAATTGGCTTTGGGTTTGTTGGTTTTGGCATTATTTTTGCATTTGAGACCAACTCCAACTGCTAAGTCTAAGGCATTGAGACATTTGTTGAATCCACCATCACCAAAACCAAGATTGCCTTTTATTGGTCATTTGCATTTGTTGAAGGATCAATTGTTGCATCATGCATTGATCGATTTGTCTAAGAAATACGGTCCATTGTACTCTTTGTACTTCGGTTCAATGCCAACTGTTGTTGCTTCAACACCAGAATTGTTTAAATTGTTTTTACAAACTCATGAAGCTACATCTTTTAATACTAGATTCCAAACATCAGCAATCAGAAGATTGACTTACGATAACTCTGTTGCTATGGTTCCATTTGGTCCATACTGGAAGTTTATTAGAAAG…	P. lobata	HQ219053.1
Gm2-HIS1	ATGTTGTTGGAATTGGCTTTGGGTTTGTTCGTTTTGGCATTGTTTTTACATTTGAGACCAACTCCATCTGCTAAGTCAAAGGCATTGAGACATTTGCCAAATCCACCATCTCCAAAGCCAAGATTGCCTTTTATTGGTCATTTGCATTTGTTGAAGGATAAGTTGTTGCATTACGCATTAATTGATTTGTCTAAGAAACATGGTCCATTATTTTCTTTGTCATTCGGTTCTATGCCAACTGTTGTTGCTTCAACACCAGAATTGTTTAAATTATTTTTGCAAACTCATGAAGCTACATCTTTTAATACTAGATTCCAAACATCAGCAATCAGAAGATTGACATACGATAACTCTGTTGCTATGGTTCCATTTGGTCCATACTGGAAGTTCGTTAGAAAG…	G. max	AF195798.1
Mt2-HIS1	ATGTTGGTTGAATTGGCTGTTACATTGTTGTTGATCGCATTATTTTTGCACTTAAGACCAACTCCAACAGCTAAATCTAAAGCATTGAGACATTTGCCAAATCCACCATCACCAAAACCAAGATTGCCTTTTATTGGTCATTTGCATTTGTTGGATAACCCATTGTTGCATCATACATTGATTAAATTGGGTAAAAGATACGGTCCATTGTACACTTTGTACTTCGGTTCTATGCCAACAGTTGTTGCTTCAACTCCAGATTTGTTTAAATTGTTTTTACAAACACATGAAGCTACTTCTTTTAATACAAGATTCCAAACTTCTGCAATCTCAAGATTGACTTACGATAACTCAGTTGCTATGGTTCCATTTGCACCATACTGGAAGTTTATTAGAAAG…	Medicago truncatula	AY939826.1
Tp2-HIS	ATGTTGTTGGAAATCGCTGTTGCATTGTTAGTTATTGCTTTGTTTATATACTTAAGACCAACTCCAACAGCTAAATCTAAAGCATTGAGACATTTGCCAAATCCACCATCACCAAAACCAAGATTGCCTTTTATTGGTCATTTGCATTTGTTGGATCATCCATTGTTGCATATCTCTTTGATTAGATTAGGTGAAAGATACGGTCCATTGTACTCTTTGTACTTCGGTTCAATGCCAACAGTTGTTGCATCAACTCCAGATTTGTTTAAATTGTTTTTACAAACACATGAAGCTACTTCTTTTAATACAAGATTCCAAACTTCAGCAATCAGAAGATTGACATACGATAACTCTGTTGCTATGGTTCCATTTGGTCCATACTGGAAGTTCGTTAGAAAG…	Trifolium pratense	AY253284.1
Ge2-HIS	ATGTTGGTTGAATTGGCTATCACTTTGTTAGTTATTGCATTGTTTATTCACTTAAGACCAACATTGTCTGCAAAGTCTAAGTCATTGAGACATTTGCCAAATCCACCATCACCAAAACCAAGATTACCATTCGTTGGTCATTTGCATTTGTTGGATAAGCCATTGTTGCATTACTCTTTGATTGATTTGTCAAAGAGATACGGTCCATTGTACTCTTTGTACTTCGGTTCAATGCCAACTGTTGTTGCTTCTACACCAGAATTGTTTAAATTGTTTTTACAAACTCATGAAGCTTCTTCTTTTAATACTAGATTCCAAACATCTGCAATCAGAAGATTGACATACGATAACTCAGTTGCTATGGTTCCATTTGGTCCATACTGGAAGTTTATTAGAAAG…	Glycyrrhiza echinata	AB023636.1
PlHID	ATGGCTAACGAAAACTCTAATAAGGAAATCGTTAAAGAAGTTTTACCATTGATCAGAGTTTACAAGGATGGTACTGTTGAAAGATTGTTATCTTCACCAAATGTTGCTGCATCACCAGAAGATCCAGAAACAGGTGTTTCTTCAAAGGATATCGTTATCGCTCATAACCCATACGTTTCTGCAAGAATTTTCTTGCCAAATATTAATAAGTCACATAATAAGTTGCCAATCTTCGTTTACTTCCATGGTGGTGCTTTCTGTGTTGAATCTGCTTTTTCTTTCTTTGTTCATAGATACTTAAACATCTTGGCTTCTCAAGCAAACATCATCGCTGTTTCAGTTGATTTCAGATTGTTACCACATCATCCATTACCAGCTGCATATGAAGATGGTTGGACT…	P. lobata	HQ219054.1
GmHID	ATGGCTAAGGAAATCGTTAAGGAATTGTTGCCATTGATCAGAGTTTACAAGGATGGTTCTGTTGAAAGATTGTTGTCTTCAGAAAACGTTGCTGCATCACCAGAAGATCCACAAACTGGTGTTTCTTCAAAGGATATCGTTATCGCTGATAACCCATACGTTTCTGCAAGAATTTTCTTGCCAAAATCACATCATACAAACAATAAGTTGCCAATTTTCTTGTACTTTCATGGTGGTGCTTTCTGTGTTGAATCTGCTTTTTCTTTCTTTGTTCATAGATACTTAAACATCTTGGCTTCTGAAGCAAACATCATCGCTATCTCAGTTGATTTCAGATTGTTGCCACATCATCCAATTCCAGCTGCATATGAAGATGGTTGGACTACATTGAAGTGGATC…	G. max	AB154415.1
GeHID	ATGGCTTCTTCAACATCTACTACAACTTCAAAGGAAATCGATAGAGAATTGCCACCATTGTTGAGAGTTTACAAGGATGGTACTGTTGAAAGATTTTTAGGTTCTTCATTCGTTCCACCATCTCCAGAAGATCCAGAAACAGGTGTTTCAACTAAGGATATCGTTATCTCTGAAAACCCAACAATCTCAGCAAGAGTTTACTTGCCAAAGTTGAACAACACAACTGAAAAGTTGCCAATTTTAGTTTATTACCATGGTGGTGCTTTCTGTTTGGAATCTGCATTTTCATTTTTGCATCAAAGATATTTGAACATCGTTGCTTCTAAGGCAAACGTTTTGGTTGTTTCAATTGAATACAGATTGGCTCCAGAACATCCATTACCAGCTGCATATGAAGAT…	G. echinata	AB154414.1
PlUGT43	ATGACTAGATACGAAGTTGTTTTTATTGCTATCCCAACATTGGGTAATTTGGTTCCACAAGTTGAATTCGCTAATTTGTTGACTAAGCATGATCCAAGATTTTCTGCAACTATCTTGACAGTTTCAATGCCACAAAGACCATTGATGAACACATACGTTCAAGCTAGAGCATCTTCAGCTGCAAACATCAAGTTGTTGCAATTGCCAATCGTTGATCCACCAGCTCCAGAACAATACCAAACTTTGGTTGGTTTCTTGTCTTTGCATATGCAAAACCATAAACATCATGTTAAGCATGCATTGTTGAATTTGATGAAGACTACAGAATCTAATTCTTCAAATTCAGTTAGATTGGCTGCAATCTTCGTTGATATGTTCTCAACTACATTAATTGATGTT…	P. lobata	KU317801.2
GmUGT4	ATGACAATGAAGGATTCTATCGTTTTGTACTCAGCTTTGGGTAGAGGTCATTTGGTTTCTATGGTTGAATTGGGTAAATTGATCTTGTCACATCATCCATCTTTGTCAATCACTATCATTTTCTTGACTCCACCACCAAATCAAGATACTCCAACATCTCCAACTGCTTTTACATGTGATGCTACTGCAAAATACATTGCTGCAGTTACTGCATCTACACCATCAATCACATTCCATAGAATCCCACAAATTTCTGTTCCAACTGTTTTACCACCAATGGCTTTAACATTTGAATTGTGTAGAGCAACTGGTCATCATTTGAGAAGAATCTTGAACTCTATCTCACAAACATCTAATTTGAAAGCTATTGTTTTGGATTTCATGAACTACTCAGCTGCA…	G. max	AB904893.1
CrCPR2	ATGGATTCTTCATCTGAAAAGTTGTCACCATTCGAATTGATGTCTGCTATCTTGAAAGGTGCAAAGTTGGATGGTTCCAACTCATCTGATTCAGGTGTTGCTGTTTCTCCAGCAGTTATGGCTATGTTGTTGGAAAACAAGGAATTGGTTATGATCTTGACTACATCTGTTGCTGTTTTGATCGGTTGTGTTGTTGTTTTGATCTGGAGAAGATCATCTGGTTCAGGTAAAAAAGTTGTTGAACCACCAAAGTTGATCGTTCCAAAGTCTGTTGTTGAACCAGAAGAAATCGATGAAGGTAAGAAAAAATTCACTATTTTCTTTGGTACTCAAACAGGTACTGCAGAAGGTTTTGCTAAAGCATTGGCTGAAGAAGCAAAAGCTAGATATGAAAAAGCT…	Catharanthus roseus	X69791.1
GmCPR1	ATGGCTTCAAACTCCGAATTAGTAAGAACCGTAGTAGAAAGTGTATTAGGTGTCAGTGTCAGTGATAGTGTTATGGTCATCGCCGCCACAAGTGTCGCATTAGTAATTGGTTTGTTGGTATTCGTTTGGAGAAAGTCTTCAGATAGATCTAAGGAACAAAAGCCTTTGGCTGTACCAAAATTGTTGGTTAAGGAAGATGAAGAAGACGAAGTCGATGCTGGTTCAGGTAAAACTAGAGTAGCAATTTTCTTTGGTACTCAAACAGGTACCGCAGAAGGTTTCGCCAAAGCATTGGCAGAAGAAATTAAAGCCAGATATGAAAAAGCTGCAGTCAAGGTAGCAGATTTGGATGACTATGCCATGGATGACGATCAATACGAAGAAAAATTGAAAAAGGAA…	G. max	AY170374
RhFRED	GTTTTGCATAGACATCAACCAGTTACTATTGGTGAACCAGCTGCAAGAGCTGTTTCTAGAACTGTTACAGTTGAAAGATTGGATAGAATCGCTGATGATGTTTTGAGATTGGTTTTGAGAGATGCAGGTGGTAAAACATTACCAACTTGGACACCAGGTGCTCATATTGATTTGGATTTGGGTGCATTGTCTAGACAATATTCATTATGTGGTGCTCCAGATGCACCATCTTACGAAATTGCTGTTCATTTGGATCCAGAATCTAGAGGTGGTTCAAGATACATCCATGAACAATTGGAAGTTGGTTCACCATTAAGAATGAGAGGTCCAAGAAATCATTTTGCTTTGGATCCAGGTGCAGAACATTACGTTTTTGTTGCTGGTGGTATTGGTATTACT…	Rhodococcus sp.	WP_029546987.1
RhFRED-fdx	GTTTTACATAGACATCAACCAGTTACTATTGGTGAACCAGCTGCAAGAGCTGTTTCTAGAACTGTTACAGTTGAAAGATTGGATAGAATCGCTGATGATGTTTTGAGATTGGTTTTGAGAGATGCAGGTGGTAAAACATTGCCAACTTGGACACCAGGTGCTCATATTGATTTGGATTTGGGTGCATTATCTAGACAATATTCATTGTGTGGTGCTCCAGATGCACCATCTTACGAAATTGCTGTTCATTTGGATCCAGAATCTAGAGGTGGTTCAAGATACATCCATGAACAATTGGAAGTTGGTTCACCATTGAGAATGAGAGGTCCAAGAAATCATTTTGCTTTAGATCCAGGTGCAGAACATTACGTTTTTGTTGCTGGTGGTATTGGTATTACT…	Spinacia oleracea (for fdx)	XP_021866987.1
BM3R	AGAAAGAAAGCTGAAAACGCACATAACACTCCATTGTTGGTTTTGTACGGTTCAAACATGGGTACTGCTGAAGGTACAGCAAGAGATTTGGCTGATATTGCAATGTCAAAAGGTTTTGCTCCACAAGTTGCAACTTTGGATTCTCATGCTGGTAATTTACCAAGAGAAGGTGCTGTTTTGATTGTTACAGCATCTTACAATGGTCATCCACCAGATAACGCTAAGCAATTCGTTGATTGGTTAGATCAAGCTTCAGCAGATGAAGTTAAGGGTGTTAGATACTCTGTTTTCGGTTGTGGTGATAAGAATTGGGCTACTACATACCAAAAGGTTCCAGCATTCATCGATGAAACTTTGGCTGCAAAAGGTGCTGAAAATATTGCAGATAGAGGTGAAGCT…	Bacillus megaterium	J04832.1
