# Supplementary material for: De novo biosynthesis of bioactive isoflavonoids by engineered yeast cell factories
Source: Nat Commun. 2021 Oct 19;12:6085. doi: 10.1038/s41467-021-26361-1 (PMC8526750; doi:10.1038/s41467-021-26361-1)
Supplement: Supplementary file 5 — Supplementary Data 3 [file 41467_2021_26361_MOESM5_ESM.xlsx]

## Sheet: Sheet1
Supplementary Data 3. Primers used in this study
Primer ID	Name	Sequence (5’‐3’)
Primers for integration DNA cassettes
For amplification of promoters and terminators
P1	TDH3p-F1	TCGAGTTTATCATTATCAATACTGCC
P2	TDH3p-F2 (with CCW12p-F)a	TGCCCCTTTTGGACTAACCGTGTGGTTCATGGGTGGTCGAGTTTATCATTATCAATACTGCC
P3	TDH3p-R	CATTTTGTTTGTTTATGTGTGTTTATTCGA
P4	CCW12p-F	CCACCCATGAACCACACGG
P5	CCW12p-R	CATTTTGTTTATTGATATAGTGTTTAAGCGAATG
P6	TEF1p-F	ATAGCTTCAAAATGTTTCTACTCCT
P7	TEF1p-R	CATTTTGTAATTAAAACTTAGATTAGATTGC
P8	PGK1p-F	ACGCACAGATATTATAACATCTGC
P9	PGK1p-R	CATTTTGTTATATTTGTTGTAAAAAGTAGATAA
P10	tHXT7p-F1	CTCGTAGGAACAATTTCGGG
P11	tHXT7p-F2 (with CCW12p-F)	CTGCCCCTTTTGGACTAACCGTGTGGTTCATGGGTGGCTCGTAGGAACAATTTCGGG
P12	tHXT7p-R	CATTTTTTGATTAAAATTAAAAAAACTTTTTG
P13	GPM1p-F	TAGTCGTGCAATGTATGACTTTAAGA
P14	GPM1p-R	CATTGTTTTTATTGTAATATGTGTGTTTGTT
P15	GAL1p-F	CGGATTAGAAGCCGCCGAG
P16	GAL1p-R	CATTTTGTTCTCCTTGACGTTAAAGTATAGAG
P17	GAL2p-F1 (with GAL1p-F)	GAGGGCTGTCACCCGCTCGGCGGCTTCTAATCCGCAGAAGGCACATCTATTACATTTAC
P18	GAL2p-F2 (with GAL7p-F)	GCATATTTTCAAGAAGGATAGTAAGCTGGCAAACAGAAGGCACATCTATTACATTTAC
P19	GAL2p-R	CATTTTGTTTATGAAAGAATTATTTTTTTTATTATGTTAATC
P20	GAL7p-F1	TTTGCCAGCTTACTATCCTTCTTG
P21	GAL7p-F2 (with GAL1p-F)	GAGGGCTGTCACCCGCTCGGCGGCTTCTAATCCGTTTGCCAGCTTACTATCCTTCTTG
P22	GAL7p-R	CATTTTGTTTTTTGAGGGAATATTCAACTGTTTT
P23	GAL10p-F	TCAATATAGCAATGAGCAGTTAAG
P24	GAL10p-R	CATTTTGTTTTTCAAAAATTCTTACTTTTTTTTTG
P25	CYC1t-F	GATACCGTCGACCTCGAGTC
P26	CYC1t-R	GGGTACCGGCCGCAAATTAA
P27	FBA1t-F	GTTAATTCAAATTAATTGATATAGTTTTTT
P28	FBA1t-R1	AGTAAGCTACTATGAAAGACTTTACAAAG
P29	FBA1t-R2 (with TPS1t-R)	CTTTCTCTCCCGCGCTGATCTCTTCTTCGAAACAAGTAAGCTACTATGAAAGACTTTACAAAG
P30	TPS1t-F	TGAACCCGATGCAAAGAGA
P31	TPS1t-R	TGTTTCGAAGAAGAGATCAGC
P32	ADH1t-F	GCGAATTTCTTATGATTTATGATTTTT
P33	ADH1t-R	GCATATCTACAATTGGGTGAAATGG
P34	IDP1t-F	TCGAATTTACGTAGCCCAATC
P35	IDP1t-R	GATGGTAATGATCCGAACTTG
P36	TDH2t-F	ATTTAACTCCTTAAGTTACTTTAATGATTTAG
P37	TDH2t-R	GCGAAAAGCCAATTAGTGTGATAC
P38	pYX212t-F	TAGGGCCCACAAGCTTACG
P39	pYX212t-R	GCCGTAAACCACTAAATCGGA
P40	HIS5t-F	ATAGATTAATTTAAACAGTATATGTACAG
P41	HIS5t-R	GTAACAATATCATGAGACCTTTTATAG
P42	CPS1t-F	GCGCAATGATTGAATAGTCA
P43	CPS1t-R	ATTTGACACTTGATTTGACAC
For amplification of genes
P44	At4CL1(m)-F1 (with TDH3p-R)	GTTTCGAATAAACACACATAAACAAACAAAATGGCTCCACAAGAACAAGC
P45	At4CL1-F2 (with GAL7p-R)	GATAAAAAAAAACAGTTGAATATTCCCTCAAAAAACAAAATGGCTCCACAAGAACAAGC
P46	At4CL1-F3 (w/o ATG)	GCTCCACAAGAACAAGCTGT
P47	At4CL1-F4 (with GAL2p-R)	CATAATAAAAAAAATAATTCTTTCATAAACAAAATGGCTCCACAAGAACAAGC
P48	At4CL1(m)-R1 (with CYC1t-F)	CATAACTAATTACATGACTCGAGGTCGACGGTATCTCACAAACCGTTAGCCAACT
P49	At4CL1-R2 (with FBA1t-F)	CTCATTAAAAAACTATATCAATTAATTTGAATTAACTCACAAACCGTTAGCCAACT
P50	At4CL1-R3 (w/o Stop codon and with L1/ AtC4H)	GCAATCAAGGACTTTTCCAACAACAACAAGTCAGAACCGCCACCCAAACCGTTAGCCAACTTGG
P51	At4CL1-R4 (w/o Stop codon and with L2/ AtC4H)	GCAATCAAGGACTTTTCCAACAACAACAAGTCTCTACCAGATTTAGCTGCAGCTTCATCAACCAAACCGTTAGCCAACTTGG
P52	Pl4CL1-F (with TDH3p-R)	GTTTCGAATAAACACACATAAACAAACAAAATGTTAACAGTTGCTCCATCTG
P53	Pl4CL1-R (with CYC1t-F)	CATAACTAATTACATGACTCGAGGTCGACGGTATCTTATGGTGTTTGAGTTGCAGC
P54	Gm4CL3-F (with TDH3p-R)	GTTTCGAATAAACACACATAAACAAACAAAATGACTACAGTTGCTGCATCT
P55	Gm4CL3-R (with CYC1t-F)	CATAACTAATTACATGACTCGAGGTCGACGGTATCTTATGGTGTTTGAGTTGCAGC
P56	At4CL2-F (with TDH3p-R)	GTTTCGAATAAACACACATAAACAAACAAAATGACTACCCAAGATGTTATCG
P57	At4CL2-R (with CYC1t-F)	CATAACTAATTACATGACTCGAGGTCGACGGTATCTCAGTTCATCAAACCGTTAGC
P58	Ph4CL1-F (with TDH3p-R)	GTTTCGAATAAACACACATAAACAAACAAAATGCCAATGGAAACTGAAACAAA
P59	Ph4CL1-R (with CYC1t-F)	CATAACTAATTACATGACTCGAGGTCGACGGTATCTTAATTTGGAACACCTGCAGC
P60	Pc4CL2-F (with TDH3p-R)	GTTTCGAATAAACACACATAAACAAACAAAATGGGTGACTGTGTTGCTCCA
P61	Pc4CL2-R (with CYC1t-F)	CATAACTAATTACATGACTCGAGGTCGACGGTATCTTATTTTGGCAAGTCACCTGATG
P62	GmCHR5-F1 (with CCW12p-R)	CTGTCATTCGCTTAAACACTATATCAATAAACAAAATGGCTGCAACTACATTGGT
P63	GmCHR5-F2 (with GAL2p-R)	CATAATAAAAAAAATAATTCTTTCATAAACAAAATGGCTGCAACTACATTGGT
P64	GmCHR5-F3 (w/o ATG)	GCTGCAACTACATTGGTTTC
P65	GmCHR5-F4 (with GAL1p-R)	CCTCTATACTTTAACGTCAAGGAGAACAAAATGGCTGCAACTACATTGGT
P66	GmCHR5-R1 (with FBA1t-F)	CTCATTAAAAAACTATATCAATTAATTTGAATTAACTTATTCTTCATCCCACAAATCATC
P67	GmCHR5-R2 (w/o Stop codon and with L1/ GmCHS8)	CTTTGTGCTTGTCTAATTTCTGCAACAGAAACAGAACCGCCACCTTCTTCATCCCACAAATCATC
P68	GmCHR5-R3 (w/o Stop codon and with L2/ GmCHS8)	CTTTGTGCTTGTCTAATTTCTGCAACAGAAACTCTACCAGATTTAGCTGCAGCTTCATCAACTTCTTCATCCCACAAATCATC
P69	GmCHR5-R4 (w/o Stop codon and with L1/ GmCHI1B2)	CAACTGTAACGTTAGTGATAGATGCTGGAGTAGCAGAACCGCCACCTTCTTCATCCCACAAATCATC
P70	GmCHR5-R5 (w/o Stop codon and with L2/ GmCHI1B2)	CAACTGTAACGTTAGTGATAGATGCTGGAGTAGCTCTACCAGATTTAGCTGCAGCTTCATCAACTTCTTCATCCCACAAATCATC
P71	PlCHR-F (with CCW12p-R)	CTGTCATTCGCTTAAACACTATATCAATAAACAAAATGGCTGCAATCGAAATCCCA
P72	PlCHR-R (with FBA1t-F)	CTCATTAAAAAACTATATCAATTAATTTGAATTAACTCAAATTTCATCATCCCACAAAT
P73	MsCHR-F (with CCW12p-R)	CTGTCATTCGCTTAAACACTATATCAATAAACAAAATGGATTCTGTTGAAATCCCA
P74	MsCHR-R (with FBA1t-F)	CTCATTAAAAAACTATATCAATTAATTTGAATTAACTTAATCATCATACAAATCATTCAAAC
P75	RsCHS-F (with TEF1p-R)	CATAGCAATCTAATCTAAGTTTTAATTACAAAATGGTTACTGTTGAAGATGTTAG
P76	RsCHS-R (with TPS1t-F)	CAGGAATAGACGATCGTCTCATTTGCATCGGGTTCATTAAGTACACAATGAATGCAA
P77	PlCHS-F (with TEF1p-R)	CATAGCAATCTAATCTAAGTTTTAATTACAAAATGGTTTCTGTTGCTGAAATTA
P78	PlCHS-R (with TPS1t-F)	CAGGAATAGACGATCGTCTCATTTGCATCGGGTTCATCAAATAGCAACAGATCTCAAAAC
P79	HaCHS-F (with TEF1p-R)	CATAGCAATCTAATCTAAGTTTTAATTACAAAATGGTTACTGTTGAAGAAGTTAG
P80	HaCHS-R (with TPS1t-F)	CAGGAATAGACGATCGTCTCATTTGCATCGGGTTCATTAATTAATAGCAACTGAATGCA
P81	PhCHS-F (with TEF1p-R)	CATAGCAATCTAATCTAAGTTTTAATTACAAAATGGTTACAGTTGAAGAATACAGAAAG
P82	PhCHS-R (with TPS1t-F)	CAGGAATAGACGATCGTCTCATTTGCATCGGGTTCATTAAGTAGCAACAGAATGTAAAACAAC
P83	SbCHS2-F (with TEF1p-R)	CATAGCAATCTAATCTAAGTTTTAATTACAAAATGGTTACAGTTGAAGAATTTCATAG
P84	SbCHS2-R (with TPS1t-F)	CAGGAATAGACGATCGTCTCATTTGCATCGGGTTCATTAATTTAATGGAACAGAATGCAAAAC
P85	GmCHS8-F1 (with TEF1p-R)	CATAGCAATCTAATCTAAGTTTTAATTACAAAATGGTTTCTGTTGCAGAAATTAG
P86	GmCHS8-F2 (with GAL1p-R)	CCTCTATACTTTAACGTCAAGGAGAACAAAATGGTTTCTGTTGCAGAAATTAG
P87	GmCHS8-F3 (w/o ATG)	GTTTCTGTTGCAGAAATTAGACA
P88	GmCHS8-F4 (with GAL7p-R)	GATAAAAAAAAACAGTTGAATATTCCCTCAAAAAACAAAATGGTTTCTGTTGCAGAAATTAG
P89	GmCHS8-R1 (with TPS1t-F)	CAGGAATAGACGATCGTCTCATTTGCATCGGGTTCATCAAATAGCAACAGATCTCAAAAC
P90	GmCHS8-R2 (w/o Stop codon and with L1/ GmCHR5)	GTAAAGTAACTTCTGAAACCAATGTAGTTGCAGCAGAACCGCCACCAATAGCAACAGATCTCAAAACAAC
P91	GmCHS8-R3 (w/o Stop codon and with L2/ GmCHR5)	GTAAAGTAACTTCTGAAACCAATGTAGTTGCAGCTCTACCAGATTTAGCTGCAGCTTCATCAACAATAGCAACAGATCTCAAAACAAC
P92	GmCHS8-R4 (with FBA1t-F)	CTCATTAAAAAACTATATCAATTAATTTGAATTAACTCAAATAGCAACAGATCTCAAAAC
P93	GmCHS8-R5 (with ADH1t-F)	CCTCTATACTTTAACGTCAAGGAGAACAAAATGGCTGCAACTACATTGGT
P94	PsCHI-F (with PGK1p-R)	GTAATTATCTACTTTTTACAACAAATATAACAAAATGGCAAAACCACCATCTG
P95	PsCHI-R (with ADH1t-F)	TTAATAATAAAAATCATAAATCATAAGAAATTCGCTTATTTTAACAATTCAGAAATTCTTGC
P96	PlCHI1-F (with PGK1p-R)	GTAATTATCTACTTTTTACAACAAATATAACAAAATGGCTGCAGCTGCAGCTGT
P97	PlCHI1-R (with ADH1t-F)	TTAATAATAAAAATCATAAATCATAAGAAATTCGCTTAAACAATAATACCATGAGATAAAACT
P98	MsCHI-F (with PGK1p-R)	GTAATTATCTACTTTTTACAACAAATATAACAAAATGGCTGCATCTATCACTGCA
P99	MsCHI-R (with ADH1t-F)	TTAATAATAAAAATCATAAATCATAAGAAATTCGCTTAATTACCAATTTTAAAAGCACCTTC
P100	GmCHI1B2-F1 (with PGK1p-R)	GTAATTATCTACTTTTTACAACAAATATAACAAAATGGCTACTCCAGCATCTATC
P101	GmCHI1B2-F2 (with GAL7p-R)	GATAAAAAAAAACAGTTGAATATTCCCTCAAAAAACAAAATGGCTACTCCAGCATCTATC
P102	GmCHI1B2-F3 (with GAL1p-R)	CCTCTATACTTTAACGTCAAGGAGAACAAAATGGCTACTCCAGCATCTATC
P103	GmCHI1B2-F4 (w/o ATG)	GCTACTCCAGCATCTATCAC
P104	GmCHI1B2-R1 (with ADH1t-F)	TTAATAATAAAAATCATAAATCATAAGAAATTCGCTTAATTTTCAATATTTGGGTTAG
P105	GmCHI1B2-R2 (w/o Stop codon and with L1/ GmCHR5)	GTAAAGTAACTTCTGAAACCAATGTAGTTGCAGCAGAACCGCCACCATTTTCAATATTTGGGTTAGCTTC
P106	GmCHI1B2-R3 (w/o Stop codon and with L2/ GmCHR5)	GTAAAGTAACTTCTGAAACCAATGTAGTTGCAGCTCTACCAGATTTAGCTGCAGCTTCATCAACATTTTCAATATTTGGGTTAGCTTC
P107	GmCHI1B2-R4 (with FBA1t-F)	CTCATTAAAAAACTATATCAATTAATTTGAATTAACTTAATTTTCAATATTTGGGTTAG
P108	Pl2-HIS-F (with tHXT7p-R)	CAAAAACAAAAAGTTTTTTTAATTTTAATCAAAAAATGTTGTTAGAATTGGCTTTGG
P109	Pl2-HIS-R (with TPS1t-F)	CAGGAATAGACGATCGTCTCATTTGCATCGGGTTCATTATGACAAAACTTTTGCAGC
P110	Gm2-HIS1-F (with tHXT7p-R)	CAAAAACAAAAAGTTTTTTTAATTTTAATCAAAAAATGTTGTTGGAATTGGCTTTG
P111	Gm2-HIS1-R (with TPS1t-F)	CAGGAATAGACGATCGTCTCATTTGCATCGGGTTCATTATGATAACAATTTAGATGCAACA
P112	Mt2-HIS-F (with tHXT7p-R)	CAAAAACAAAAAGTTTTTTTAATTTTAATCAAAAAATGTTGGTTGAATTGGCTGTTAC
P113	Mt2-HIS-R (with TPS1t-F)	CAGGAATAGACGATCGTCTCATTTGCATCGGGTTCATTATGAAGACAATAATTTATCTGCAAC
P114	Ge2-HIS-F1 (with tHXT7p-R)	CAAAAACAAAAAGTTTTTTTAATTTTAATCAAAAAATGTTGGTTGAATTGGCTATCAC
P115	Ge2-HIS-F2 (with TDH3p-R)	GTTTCGAATAAACACACATAAACAAACAAAATGTTGGTTGAATTGGCTATCAC
P116	Ge2-HIS-F3 (with GAL7p-R)	GATAAAAAAAAACAGTTGAATATTCCCTCAAAAAACAAAATGTTGGTTGAATTGGCTATCAC
P117	Ge2-HIS-F4 (with GAL1p-R)	CCTCTATACTTTAACGTCAAGGAGAACAAAATGTTGGTTGAATTGGCTATCAC
P118	Ge2-HIS-R1 (with TPS1t-F)	CAGGAATAGACGATCGTCTCATTTGCATCGGGTTCATTATGAAGAAAACAATTTTGGAACTG
P119	Ge2-HIS-R2	CTTAAGTGAAGAAAACAATTTTGGAACTGC
P120	Ge2-HIS-R3 (with TDH2t-F)	CTAAATCATTAAAGTAACTTAAGGAGTTAAATTTATGAAGAAAACAATTTTGGAACTG
P121	Tp2-HIS-F (with tHXT7p-R)	CAAAAACAAAAAGTTTTTTTAATTTTAATCAAAAAATGTTGTTGGAAATCGCTGTTG
P122	Tp2-HIS-R (with TPS1t-F)	CAGGAATAGACGATCGTCTCATTTGCATCGGGTTCATTATGAAGATAACAATTTTGCAGC
P124	PlHID-F (with TDH3p-R)	GTTTCGAATAAACACACATAAACAAACAAAATGGCTAACGAAAACTCTAATAAG
P125	PlHID-R (with IDP1t-F)	GAAAAAAAAAAGTGGTAGATTGGGCTACGTAAATTCGATTAAACCAAAAATGAAGCTAATC
P126	GmHID-F1 (with TDH3p-R)	GTTTCGAATAAACACACATAAACAAACAAAATGGCTAAGGAAATCGTTAAG
P127	GmHID-F2 (with GAL1p-R)	CCTCTATACTTTAACGTCAAGGAGAACAAAATGGCTAAGGAAATCGTTAAG
P128	GmHID-F3 (with GAL2p-R)	CATAATAAAAAAAATAATTCTTTCATAAACAAAATGGCTAAGGAAATCGTTAAG
P129	GmHID-F4 (with GAL10p-R)	CCAAAAAAAAAGTAAGAATTTTTGAAAAACAAAATGGCTAAGGAAATCGTTAAG
P130	GmHID-R1 (with IDP1t-F)	GAAAAAAAAAAGTGGTAGATTGGGCTACGTAAATTCGATTAAACCAAAAATGAAGCTAATC
P131	GmHID-R2 (with pYX212t-F)	GATACCCGGGTCGACGCGTAAGCTTGTGGGCCCTATTAAACCAAAAATGAAGCTAATC
P132	GeHID-F (with TDH3p-R)	GTTTCGAATAAACACACATAAACAAACAAAATGGCTTCTTCAACATCTACTAC
P133	GeHID-R (with IDP1t-F)	GAAAAAAAAAAGTGGTAGATTGGGCTACGTAAATTCGATTAAACTAAAAATGAAGCAATTCTAC
P134	GmCPR1-F (with PGK1p-R)	GTAATTATCTACTTTTTACAACAAATATAACAAAATGGCTTCAAACTCCGAATTAG
P135	GmCPR1-R (with ADH1t-F)	CTTATTTAATAATAAAAATCATAAATCATAAGAAATTCGCTCACCAGACATCTCTCAAGTATC
P136	CrCPR2-F1 (with PGK1p-R)	GTAATTATCTACTTTTTACAACAAATATAACAAAATGGATTCTTCATCTGAAAAGTTG
P137	CrCPR2-F2 (with GAL2p-R)	CATAATAAAAAAAATAATTCTTTCATAAACAAAATGGATTCTTCATCTGAAAAGTTG
P138	CrCPR2-R (with ADH1t-F)	CTTATTTAATAATAAAAATCATAAATCATAAGAAATTCGCTTACCAAACATCTCTTAAGTATCTAC
P139	BM3R-F (with Ge2-HIS-R)	GATCTTCAGCAGTTCCAAAATTGTTTTCTTCATCACCATCTACAGAACAATCTGCTAAGAAAGTTAGAAAGAAAGCTGAAAACGCACA
P140	BM3R-R (with TDH2t-F)	CTAAATCATTAAAGTAACTTAAGGAGTTAAATTTAACCTGCCCAAACATCCTT
P141	RhFRED-F (with Ge2-HIS-R)	GATCTTCAGCAGTTCCAAAATTGTTTTCTTCAGAATTCGTTTTGCATAGACATCAACCAG
P142	RhFRED-R (with TDH2t-F)	CTAAATCATTAAAGTAACTTAAGGAGTTAAATTTATAATCTCAATGCTAATCTGTCAC
P143	RhFRED-fdx-F (with Ge2-HIS-R)	GATCTTCAGCAGTTCCAAAATTGTTTTCTTCAGAATTCGTTTTACATAGACATCAACCAGTTAC
P144	RhFRED-fdx-R (with TDH2t-F)	CTAAATCATTAAAGTAACTTAAGGAGTTAAATTTAAGCTGTCAATTCTTCTTCCTTAT
P145	HEM2-F (with CCW12p-R)	CTGTCATTCGCTTAAACACTATATCAATAAACAAAATGCATACAGCTGAATTTTTGG
P146	HEM2-R (with FBA1t-F)	CTCATTAAAAAACTATATCAATTAATTTGAATTAACTTAGTTTTCTTCATCTAACCAGTC
P147	HEM3-F (with TDH3p-R)	GTTTCGAATAAACACACATAAACAAACAAAATGGGCCCTG AACTCTACAT
P148	HEM3-R (with CYC1t-F)	CATAACTAATTACATGACTCGAGGTCGACGGTATCTCATTTGATTCTGTCTAAATTAATTTCA
P149	INO2-F (with tHXT7p-R)	CAAAAACAAAAAGTTTTTTTAATTTTAATCAAAAAATGCAACAAGCAACTGGGAAC
P150	INO2-R (with CYC1t-F)	CATAACTAATTACATGACTCGAGGTCGACGGTATCTCAGGAATCATCCAGTATGTG
P151	STB5-F (with tHXT7p-R)	CAAAAACAAAAAGTTTTTTTAATTTTAATCAAAAAATGGATGGTCCCAATTTTGCA
P152	STB5-R (with TPS1t-F)	CAGGAATAGACGATCGTCTCATTTGCATCGGGTTCATCATACAAGTTTATCAACCCAAGAG
P152	ALD6-F (with tHXT7p-R)	CAAAAACAAAAAGTTTTTTTAATTTTAATCAAAAAATGACTAAGCTACACTTTGACAC
P153	ALD6-R (with TPS1t-F)	CAGGAATAGACGATCGTCTCATTTGCATCGGGTTCATTACAACTTAATTCTGACAGCTTTTAC
P154	EcpntA-F (with tHXT7p-R)	CAAAAACAAAAAGTTTTTTTAATTTTAATCAAAAAATGCGAATTGGCATACCAAG
P155	EcpntA-R (with IDP1t-F)	GAAAAAAAAAAGTGGTAGATTGGGCTACGTAAATTCGATTAATTTTTGCGGAACATTTTCAG
P156	EcpntB-F (with CCW12p-R)	CTGTCATTCGCTTAAACACTATATCAATAAACAAAATGTCTGGAGGATTAGTTACAGC
P157	EcpntB-R (with TPS1t-F)	CAGGAATAGACGATCGTCTCATTTGCATCGGGTTCATTACAGAGCTTTCAGGATTGCATC
P158	YEF1-F (with tHXT7p-R)	CAAAAACAAAAAGTTTTTTTAATTTTAATCAAAAAATGAAAACTGATAGATTACTGATTAACG
P159	YEF1-R (with TPS1t-F)	CAGGAATAGACGATCGTCTCATTTGCATCGGGTTCATTAGATTGCAAAATGAGCCTGAC
P160	EcyfjB-F (with GPM1p-R)	CCAAACAAACACACATATTACAATAAAAACAATGAATAATCATTTCAAGTGTATTGGC
P161	EcyfjB-R (with FBA1t-F)	CTCATTAAAAAACTATATCAATTAATTTGAATTAACTTAGAATAATTTTTTTGACCAGCCGA
P162	AtPAL2-F (with GAL1p-R)	CCTCTATACTTTAACGTCAAGGAGAACAAAATGGATCAAATCGAAGCTATGTTG
P163	AtPAL2-R (with TPS1t-F)	CAGGAATAGACGATCGTCTCATTTGCATCGGGTTCATCAGCAGATAGGAATAGGAGCACC
P164	CYB5-F (with GAL10p-R)	CCAAAAAAAAAGTAAGAATTTTTGAAAAACAAAATGCCTAAAGTTTACAGTTACCAAG
P165	CYB5-R (with ADH1t-F)	CTTATTTAATAATAAAAATCATAAATCATAAGAAATTCGCTCATTCGTTCAACAAATAATAAGC
P166	AtATR2-F (with GAL1p-R)	CCTCTATACTTTAACGTCAAGGAGAACAAAATGTCCTCCTCTTCTTCATCATC
P167	AtATR2-R (with FBA1t-F)	CTCATTAAAAAACTATATCAATTAATTTGAATTAACTCACCAGACATCTCTCAAGTATCTAC
P168	PlUGT43-F1 (with GPM1p-R)	CCAAACAAACACACATATTACAATAAAAACAATGACTAGATACGAAGTTGTTTTTAT
P169	PlUGT43-F2 (with TDH3p-R)	GTTTCGAATAAACACACATAAACAAACAAAATGACTAGATACGAAGTTGTTTTTAT
P170	PlUGT43-F3 (with CCW12p-R)	CTGTCATTCGCTTAAACACTATATCAATAAACAAAATGACTAGATACGAAGTTGTTTTTAT
P171	PlUGT43-F4 (with GAL1p-R)	TTAATATACCTCTATACTTTAACGTCAAGGAGAACAAAATGACTAGATACGAAGTTGTTTTTAT
P172	PlUGT43-R1 (with FBA1t-F)	CTCATTAAAAAACTATATCAATTAATTTGAATTAACTTAAGATGTTAATTCTTGAATTAATGAAACC
P173	PlUGT43-R2 (with IDP1t-F)	GAAAAAAAAAAGTGGTAGATTGGGCTACGTAAATTCGATTAAGATGTTAATTCTTGAATTAATGAAACC
P174	PlUGT43-R3 (with TPS1t-F)	CAGGAATAGACGATCGTCTCATTTGCATCGGGTTCATTAAGATGTTAATTCTTGAATTAATGAAACC
P175	PlUGT43-R4 (with ADH1t-F)	AACCTCTGGCGAAGAATTGTTAATTAAGAGCTCTTAAGATGTTAATTCTTGAATTAATGAAACC
P176	GmUGT4-F1 (with GPM1p-R)	CCAAACAAACACACATATTACAATAAAAACAATGACAATGAAGGATTCTATCGTTTTG
P177	GmUGT4-F2 (with TDH3p-R)	GTTTCGAATAAACACACATAAACAAACAAAATGACAATGAAGGATTCTATCGTTTTG
P178	GmUGT4-F3 (with CCW12p-R)	CTGTCATTCGCTTAAACACTATATCAATAAACAAAATGACAATGAAGGATTCTATCGTTTTG
P179	GmUGT4-F4 (with GAL1p-R)	TTAATATACCTCTATACTTTAACGTCAAGGAGAACAAAATGACAATGAAGGATTCTATCGTTTTG
P180	GmUGT4-R1 (with FBA1t-F)	CTCATTAAAAAACTATATCAATTAATTTGAATTAACTTAATGTTCTCTCCACAATTCAAC
P181	GmUGT4-R2 (with IDP1t-F)	GAAAAAAAAAAGTGGTAGATTGGGCTACGTAAATTCGATTAATGTTCTCTCCACAATTCAAC
P182	GmUGT4-R3 (with TPS1t-F)	CAGGAATAGACGATCGTCTCATTTGCATCGGGTTCATTAATGTTCTCTCCACAATTCAAC
P183	GmUGT4-R4 (with ADH1t-F)	AACCTCTGGCGAAGAATTGTTAATTAAGAGCTCTTAATGTTCTCTCCACAATTCAAC
P184	PGM1-F (with TEF1p-R)	CATAGCAATCTAATCTAAGTTTTAATTACAAAATGTCACTTCTAATAGATTCTGTAC
P185	PGM1-R (with HIS5t-F)	ATAAAACTGTACATATACTGTTTAAATTAATCTATCTATGTGCGGACTGTTGGTT
P186	PGM2-F (with TEF1p-R)	CATAGCAATCTAATCTAAGTTTTAATTACAAAATGTCATTTCAAATTGAAACGGTTC
P187	PGM2-R (with HIS5t-F)	ATAAAACTGTACATATACTGTTTAAATTAATCTATTTAAGTACGAACCGTTGGTTC
P188	UGP1-F (with PGK1p-R)	GTAATTATCTACTTTTTACAACAAATATAACAAAATGTCCACTAAGAAGCACAC
P189	UGP1-R (with CPS1-F)	TTAAAAAAAAAAAATCTTTGACTATTCAATCATTGCGCTCAATGTTCCAAGATTTGCAA
For homologous regions for DNA cassette integration
P190	XII-1 us-F	GTTGAGCTCTGTCCTTCATGG
P191	XII-1 us-R (with CYC1t-R)	GACGCTCGAAGGCTTTAATTTGCGGCCGGTACCCGAAAGAACCGAACCGATGC
P192	XII-1 ds-F (with ADH1t-R)	CAAATCGCTCCCCATTTCACCCAATTGTAGATATGCGTTCAGTTTAGTGCTCTGTCTGAG
P193	XII-1 ds-R	TGATGACTGTTTCTCAATCTTTATG
P194	XI-2 us-F	TAACTCTTCGTATGAGGATTTTC
P195	XI-2 us-R1 (with TPS1t-R)	CTTTCTCTCCCGCGCTGATCTCTTCTTCGAAACATTCTATGGCACATTTTTCTGTTG
P196	XI-2 us-R2 (with GAL2p-F)	TTTGCCAGCTTACTATCCTTCTTGAAAATATGCTTCTATGGCACATTTTTCTGTTG
P197	XI-2 ds-F (with IDP1t-R)	CTTATCAAGGTTCCCCAAGTTCGGATCATTACCATCCCACAAGTAAAGCTCGTTGAC
P198	XI-2 ds-R	ATGGTTGAAAAGGTTACAGAGG
P199	XI-3 us-F	TGTGCCCCTTAAAATTCATATAC
P200	XII-3 us-R1 (with TDH3p-F)	CTTTGAAATGGCAGTATTGATAATGATAAACTCGAGAATGAGCAGGTACCCCTTA
P201	XII-3 us-R2 (with pYX212t-R)	CTCCCTTTAGGGTTCCGATTTAGTGGTTTACGGCGAATGAGCAGGTACCCCTTA
P202	XII-3 ds-F1 (with PGK1p-F)	GCAAATGCCTATTGTGCAGATGTTATAATATCTGTGCGTGCATAGAGCTAATTAGGTTTGAG
P203	XII-3 ds-F2 (with TDH2t-R)	GATAAAGCACTTAGTATCACACTAATTGGCTTTTCGCGCATAGAGCTAATTAGGTTTGAG
P204	XII-3 ds-F3 (with IDP1t-R)	CTTATCAAGGTTCCCCAAGTTCGGATCATTACCATCGCATAGAGCTAATTAGGTTTGAG
P205	XII-3 ds-R	GAACTTACAAGCTGATTTTGGT
P206	XI-1 us-F	ATTTGTGTGAAGGAATAGTGACG
P207	XI-1 us-R1 (with FBA1t-R)	CGAGTTCTTTGTAAAGTCTTTCATAGTAGCTTACTCAATGGGCTTGGTATTCCG
P208	XI-1 us-R2 (with tHXT7p-F)	GAACACGCAGGGGCCCGAAATTGTTCCTACGAGCAATGGGCTTGGTATTCCG
P209	XI-1 ds-F (with CYC1t-R)	GACGCTCGAAGGCTTTAATTTGCGGCCGGTACCCTTTCTTGGCATTGGCAAATC
P210	XI-1 ds-R	AAGAGCCGAGTCCCCATCAG
P211	XI-5 us-F	GCGGAGAAGTCGTTGATAGC
P212	XI-5 us-R1 (with tHXT7p-F)	GAACACGCAGGGGCCCGAAATTGTTCCTACGAGTGGTGCACGGAGTTTATGG
P213	XI-5 us-R2 (with GPM1p-F)	GCTCACAAATCTTAAAGTCATACATTGCACGACTATGGTGCACGGAGTTTATGG
P214	XI-5 us-R3 (with IDP1t-R)	CTTATCAAGGTTCCCCAAGTTCGGATCATTACCATCTGGTGCACGGAGTTTATGG
P215	XI-5 ds-F1 (with TPS1t-R)	CTTTCTCTCCCGCGCTGATCTCTTCTTCGAAACATTGTAAAACAGGTATTGGCTGC
P216	XI-5 ds-F2 (with GPM1p-F)	GCTCACAAATCTTAAAGTCATACATTGCACGACTATTGTAAAACAGGTATTGGCTGC
P217	XI-5 ds-F3 (with FBA1t-R)	CGAGTTCTTTGTAAAGTCTTTCATAGTAGCTTACTTTGTAAAACAGGTATTGGCTGC
P218	XI-5 ds-R	GATCATAGATCCGGCACTTAGAG
P219	XII-2 us-F	CGGCATGCAAACATCTACAC
P220	XII-2 us-R1 (with GAL7p-F)	GCATATTTTCAAGAAGGATAGTAAGCTGGCAAACATAACGCGTTACACGGAAG
P221	XII-2 us-R2 (with CYC1t-R)	GACGCTCGAAGGCTTTAATTTGCGGCCGGTACCCCATAACGCGTTACACGGAAG
P222	XII-2 ds-F (with ADH1t-R)	CAAATCGCTCCCCATTTCACCCAATTGTAGATATGCCTACTATCGGCGACTCTCTCG
P223	XII-2 ds-R	GAGCGAACGTAAGAGAGGTTAATG
P224	XII-5 us-F	GTAGTGATCATTGGCTTAACG
P225	XII-5 us-R (with HIS5t-R)	CGCCACTTCTATAAAAGGTCTCATGATATTGTTACGTGACAATAAATTCAAACCGGT
P226	XII-5 ds-F (with CPS1t-R)	TAAAAAAAAAAAGAAGTGTCAAATCAAGTGTCAAATCAACTCAGAAGTTTGACAGC
P227	XII-5 ds-R	CTCTTTTGCCTTTCAAAAAAG
Primers for FAS1 promoter substitution cassettes
P228	PFK2p-F	TGCTCTTTGAATATTTCTGAAAAATATATAAAGAAAAGAAACTACAAGAAGCAATCAACGTGAGCCTTAAC
P229	PFK2p-R	CGTGAGATAGGGTTAATGGTCTTGTGGAGTAAGCGTCCATAATGAGCGAATGCGTATGGTTAGTTCTTGG
P230	BGL2p-F	TGCTCTTTGAATATTTCTGAAAAATATATAAAGAAAAGAAACTACAAGAAAATAAATAGCAATTAATAACTGATATTAC
P231	BGL2p-R	CGTGAGATAGGGTTAATGGTCTTGTGGAGTAAGCGTCCATAATGAGCGAACTTTGACCGTTTTTCTTTTTG
P232	HXT2p-F	TGCTCTTTGAATATTTCTGAAAAATATATAAAGAAAAGAAACTACAAGAATTTCTACCGATGTAATACAAAAATG
P233	HXT2p-R	CGTGAGATAGGGTTAATGGTCTTGTGGAGTAAGCGTCCATAATGAGCGAATATGTTGCTTTATAAGTCTTTTTGT
P234	QCR9p-F	TGCTCTTTGAATATTTCTGAAAAATATATAAAGAAAAGAAACTACAAGAAATTCAAGCCCTCTACTATGTTTTA
P235	QCR9p-R	CGTGAGATAGGGTTAATGGTCTTGTGGAGTAAGCGTCCATAATGAGCGAATTTAGTCCGTATTGCTATTGTTG
P236	PRE2p-F	TGCTCTTTGAATATTTCTGAAAAATATATAAAGAAAAGAAACTACAAGAACTTTGGCTATGTTTGTATGTTC
P237	PRE2p-R	CGTGAGATAGGGTTAATGGTCTTGTGGAGTAAGCGTCCATAATGAGCGAAGTTTGTTTTTTTTTCCTTCTTTTCT
P238	TIF5p-F	TGCTCTTTGAATATTTCTGAAAAATATATAAAGAAAAGAAACTACAAGAACAATCAAATATACAAAACAATACGTAC
P239	TIF5p-R	CGTGAGATAGGGTTAATGGTCTTGTGGAGTAAGCGTCCATAATGAGCGAACTTGTACCAGTGAACGTGTG
P240	YAP1p-F	TGCTCTTTGAATATTTCTGAAAAATATATAAAGAAAAGAAACTACAAGAACTTATGCTGCCTACTATATTATTATT
P241	YAP1p-R	CGTGAGATAGGGTTAATGGTCTTGTGGAGTAAGCGTCCATAATGAGCGAAGGTTTAAGAAACAACTTTTCCTTC
Repair oligos for gene deletion
P242	hmx1∆-F	ACAATATAACACAGCATATATACACACACACACATAAAATAACCGCAAAACGTATAAAAAAAAAAGTCTAAATACAAACATAATATATACATGAAATAAT
P243	hmx1∆-R	ATTATTTCATGTATATATTATGTTTGTATTTAGACTTTTTTTTTTATACGTTTTGCGGTTATTTTATGTGTGTGTGTGTATATATGCTGTGTTATATTGT
P244	rox1∆-F	GAAAATACTAATACTTCTTCACACAAAAGAACGCAGTTAGACAATCAACATTTTTTTTTTCCATTTCTTCTTTCCGTTATATTATATTATACTATATTCC
P245	rox1∆-R	GGAATATAGTATAATATAATATAACGGAAAGAAGAAATGGAAAAAAAAAATGTTGATTGTCTAACTGCGTTCTTTTGTGTGAAGAAGTATTAGTATTTTC
P246	pah1∆-F	CCTTCTAAGAAACATACAGGGAAGACATTACTGAAGATAGACACATCGGTCGATTAGATTCTTGTAGCCGAATATTATTTATAACGATCCATACTGCATATTAAGTAAAA
P247	pah1∆-R	TTTTACTTAATATGCAGTATGGATCGTTATAAATAATATTCGGCTACAAGAATCTAATCGACCGATGTGTCTATCTTCAGTAATGTCTTCCCTGTATGTTTCTTAGAAGG
P248	opi1∆-F	TTAAAGCGTGTGTATCAGGACAGTGTTTTTAACGAAGATACTAGTCATTGCCGAGACAGATTGAGGTCTTTCATGCATTACCACCAGTAATAATATTATA
P249	opi1∆-R	TATAATATTATTACTGGTGGTAATGCATGAAAGACCTCAATCTGTCTCGGCAATGACTAGTATCTTCGTTAAAAACACTGTCCTGATACACACGCTTTAA
P250	elp3∆-F	AAACAAGTCCTAAAAGCACCTAAGGAAAATCGAAGAACACCCTGACAAAGAGGTAAATAGAACTTTTATGTGCCGCCGACATGGCCGGTTTTCCAAGCAG
P251	elp3∆-R	CTGCTTGGAAAACCGGCCATGTCGGCGGCACATAAAAGTTCTATTTACCTCTTTGTCAGGGTGTTCTTCGATTTTCCTTAGGTGCTTTTAGGACTTGTTT
Oligos for the construction of gRNA vectors
P252	Vector backbone-F	GATCATTTATCTTTCACTGCGGAGAAG
P253	Vector backbone-R	GTTTTAGAGCTAGAAATAGCAAGTTAAAATAAGGCTAGTC
P254	Sequencing-F	CACCTTTCGAGAGGACGATG
P255	Sequencing-R	GCTGGCCTTTTGCTCACATG
P256	X-2_gRNA	TGCGCATGTTTCGGCGTTCGAAACTTCTCCGCAGTGAAAGATAAATGATCCTCTCGAAGTGGTCACGTGCGTTTTAGAGCTAGAAATAGCAAGTTAAAATAAGGCTAGTCCGTTATCAAC
P257	XII-2_gRNA	TGCGCATGTTTCGGCGTTCGAAACTTCTCCGCAGTGAAAGATAAATGATCTGAAACTCTAATCCTACTATGTTTTAGAGCTAGAAATAGCAAGTTAAAATAAGGCTAGTCCGTTATCAAC
P258	FAS1p_gRNA	TGCGCATGTTTCGGCGTTCGAAACTTCTCCGCAGTGAAAGATAAATGATCGAAACTACAAGAACATCATCGTTTTAGAGCTAGAAATAGCAAGTTAAAATAAGGCTAGTCCGTTATCAAC
P259	PAH1_gRNA	TGCGCATGTTTCGGCGTTCGAAACTTCTCCGCAGTGAAAGATAAATGATCTGTAGAAAATGCGTCTGACCGTTTTAGAGCTAGAAATAGCAAGTTAAAATAAGGCTAGTCCGTTATCAAC
P260	HMX1_gRNA	TGCGCATGTTTCGGCGTTCGAAACTTCTCCGCAGTGAAAGATAAATGATCTTGCAGCTCCTCCTCCGTTAGTTTTAGAGCTAGAAATAGCAAGTTAAAATAAGGCTAGTCCGTTATCAAC
P261	ROX1_gRNA	TGCGCATGTTTCGGCGTTCGAAACTTCTCCGCAGTGAAAGATAAATGATCTCGTGTGGAGCTGAGTAATAGTTTTAGAGCTAGAAATAGCAAGTTAAAATAAGGCTAGTCCGTTATCAAC
P262	ELP3_gRNA	TGCGCATGTTTCGGCGTTCGAAACTTCTCCGCAGTGAAAGATAAATGATCCTTATGAACAAGCACGTGGTGTTTTAGAGCTAGAAATAGCAAGTTAAAATAAGGCTAGTCCGTTATCAAC
Flanking primers for PCR identification of DNA construct integration and gene deletion
P263	X-2-F	TGCGACAGAAGAAAGGGAAG
P264	X-2-R	GAGAACGAGAGGACCCAACAT
P265	XI-1-F	CTTAATGGGTAGTGCTTGACACG
P266	XI-1-R	GAAGACCCATGGTTCCAAGGA
P267	XI-2-F	GTTTGTAGTTGGCGGTGGAG
P268	XI-2-R	GAGACAAGATGGGGCAAGAC
P269	XI-5-F	AGACGTGATTTTATCAGTACCAAGACCTCCG
P270	XI-5-R	CCCAAAAGCAATCCAGGAAAAACC
P271	XII-1-F	CTGGCAAGAGAACCACCAAT
P272	XII-1-R	GGACGACAACTACGGAGGAT
P273	XII-2-F	CGAAGAAGGCCTGCAATTC
P274	XII-2-R	GGCCCTGATAAGGTTGTTG
P275	XII-3-F	TGGGCAGCCTTGAGTAAATC
P276	XII-3-R	TGGCCAATTGTTCAGTCAAG
P277	XII-5-F	CCACCGAAGTTGATTTGCTT
P278	XII-5-R	GTGGGAGTAAGGGATCCTGT
P279	FAS1p-F	GTACATTGGGCCTTTTCATAC
P280	FAS1p-R	CTAGTTCAGCAGGTGTGGTAG
P281	hmx1∆-F	TTATCGGACCGTGGAATTTGA
P282	hmx1∆-R	GTTCAAATATAGTGATGCAACTC
P283	rox1∆-F	GTCTTTTGTGTGTAGGTTCTTAC
P284	rox1∆-R	TTTGTGAGGTGAATATATACGTG
P285	pah1∆-F	CTAACAAATGTGACAGATTTGC
P286	pah1∆-R	CGTAATACCTGTTGCAGCAAG
P287	opi1∆-F	CAAGAGCTCACAGTACAACAGCG
P288	opi1∆-R	GGATCTAGAAGGGCTTCTCCTTATATAG
P289	elp3∆-F	TGCCGCTTTCATTGTTTAATC
P290	elp3∆-R	CAAACTAAAGAGCTTACACTTCG
a short overlaps to the fragments in the parentheses were included in corresponding primers.
