# Supplementary material for: De novo biosynthesis of bioactive isoflavonoids by engineered yeast cell factories
Source: Nat Commun. 2021 Oct 19;12:6085. doi: 10.1038/s41467-021-26361-1 (PMC8526750; doi:10.1038/s41467-021-26361-1)
Supplement: Supplementary file 6 — Supplementary Data 4 [file 41467_2021_26361_MOESM6_ESM.xlsx]

## Sheet: Sheet1
Supplementary Data 4. Assembled DNA constructs used in this study
ID	DNA fragmentsa
M1	XII-1 us-CYC1t-At4CL1-TDH3p-CCW12p-GmCHR5-FBA1t-TPS1t
M2	XII-1 us-CYC1t-At4CL1-TDH3p-CCW12p-PlCHR-FBA1t-TPS1t
M3	XII-1 us-CYC1t-At4CL1-TDH3p-CCW12p-MsCHR-FBA1t-TPS1t
M4	XII-1 us-CYC1t-Pl4CL1-TDH3p-CCW12p-GmCHR5-FBA1t-TPS1t
M5	XII-1 us-CYC1t-At4CL1m-TDH3p-CCW12p-GmCHR5-FBA1t-TPS1t
M6	XII-1 us-CYC1t-Gm4CL3-TDH3p-CCW12p-GmCHR5-FBA1t-TPS1t
M7	XII-1 us-CYC1t-At4CL2-TDH3p-CCW12p-GmCHR5-FBA1t-TPS1t
M8	XII-1 us-CYC1t-Ph4CL1-TDH3p-CCW12p-GmCHR5-FBA1t-TPS1t
M9	XII-1 us-CYC1t-Pc4CL2-TDH3p-CCW12p-GmCHR5-FBA1t-TPS1t
M10	FBA1t-TPS1t-RsCHS-TEF1p-PGK1p-PsCHI-ADH1t-XII-1 ds
M11	FBA1t-TPS1t-RsCHS-TEF1p-PGK1p-PlCHI1-ADH1t-XII-1 ds
M12	FBA1t-TPS1t-RsCHS-TEF1p-PGK1p-GmCHI1B2-ADH1t-XII-1 ds
M13	FBA1t-TPS1t-PlCHS-TEF1p-PGK1p-GmCHI1B2-ADH1t-XII-1 ds
M14	FBA1t-TPS1t-GmCHS8-TEF1p-PGK1p-GmCHI1B2-ADH1t-XII-1 ds
M15	FBA1t-TPS1t-HaCHS-TEF1p-PGK1p-GmCHI1B2-ADH1t-XII-1 ds
M16	FBA1t-TPS1t-PhCHS-TEF1p-PGK1p-GmCHI1B2-ADH1t-XII-1 ds
M17	FBA1t-TPS1t-SbCHS2-TEF1p-PGK1p-GmCHI1B2-ADH1t-XII-1 ds
M18	FBA1t-TPS1t-GmCHS8-TEF1p-PGK1p-MsCHI-ADH1t-XII-1 ds
M19	FBA1t-TPS1t-GmCHS8-TEF1p-PGK1p-PlCHI1-ADH1t-XII-1 ds
M20	XI-2 us-TPS1t-Pl2-HIS-tHXT7p-TDH3p-PlHID-IDP1t-XI-2 ds
M21	XI-2 us-TPS1t-Pl2-HIS-tHXT7p-TDH3p-GmHID-IDP1t-XI-2 ds
M22	XI-2 us-TPS1t-Gm2-HIS1-tHXT7p-TDH3p-PlHID-IDP1t-XI-2 ds
M23	XI-2 us-TPS1t-Gm2-HIS1-tHXT7p-TDH3p-GmHID-IDP1t-XI-2 ds
M24	XI-2 us-TPS1t-Mt2-HIS1-tHXT7p-TDH3p
M25	XI-2 us-TPS1t-Ge2-HIS-tHXT7p-TDH3p
M26	XI-2 us-TPS1t-Gm2-HIS1-tHXT7p-TDH3p
M27	XI-2 us-TPS1t-Tp2-HIS-tHXT7p-TDH3p
M28	tHXT7p-TDH3p-GmHID-IDP1t-XI-2 ds
M29	tHXT7p-TDH3p-GeHID-IDP1t-XI-2 ds
M30	XII-3 us-TDH3p-Ge2-HIS-TDH2t-XII-3 ds
M31	XII-3 us-TDH3p-Ge2-HIS-TDH2t-ADH1t
M32	TDH2t-ADH1t-GmCPR1-PGK1p-XII-3 ds
M33	TDH2t-ADH1t-CrCPR2-PGK1p-XII-3 ds
M34	XII-3 us-TDH3p-Ge2-HIS-BM3R-TDH2t-XII-3 ds
M35	XII-3 us-TDH3p-Ge2-HIS-RhFRED-TDH2t-XII-3 ds
M36	XII-3 us-TDH3p-Ge2-HIS-RhFRED-fdx-TDH2t-XII-3 ds
M37	XI-1 us-FBA1t-HEM2-CCW12p-TDH3p-HEM3-CYC1t-XI-1 ds
M38	XI-1 us-tHXT7p-INO2-CYC1t-XI-1 ds
M39	XI-5 us-tHXT7p-STB5-TPS1t-XI-5 ds
M40	XI-5 us-tHXT7p-ALD6-TPS1t-XI-5 ds
M41	XI-5 us-IDP1t-EcpntA-tHXT7p-CCW12p
M42	tHXT7p-CCW12p-EcpntB-TPS1t-XI-5 ds
M43	XI-5 us-tHXT7p-YEF1-TPS1t-XI-5 ds
M44	XI-5 us-tHXT7p-STB5-TPS1t-FBA1t
M45	XI-5 us-tHXT7p-ALD6-TPS1t-FBA1t
M46	XI-5 us-IDP1tp-EcpntA-tHXT7p-CCW12p-EcpntB-TPS1t-FBA1t
M47	XI-5 us-tHXT7p-YEF1-TPS1t-FBA1t
M48	TPS1t-FBA1t-EcyfjB-GPM1p-XI-5 ds
M49	XII-2 us-GAL7p-At4CL1-FBA1t-CYC1t-AtC4H-GAL2p-GAL1p
M50	XII-2 us-CYC1t-At4CL1-L1-AtC4H-GAL2p-GAL1p
M51	XII-2 us-CYC1t-At4CL1-L2-AtC4H-GAL2p-GAL1p
M52	XII-2 us-CYC1t-AtC4H-L1-At4CL1-GAL2p-GAL1p
M53	XII-2 us-CYC1t-AtC4H-L2-At4CL1-GAL2p-GAL1p
M54	GAL2p-GAL1p-AtPAL2-TPS1t-FBA1t
M55	TPS1t-FBA1t-AtATR2-GAL1p-GAL10p-CYB5-ADH1t-XII-2 ds
M56	X-2 us-GAL1p-GmCHS8-TPS1t-FBA1t-GmCHR5-GAL2p-GAL7p
M57	GAL2p-GAL7p-GmCHI1B2-ADH1t-X-2 ds
M58	X-2 us-FBA1t-GmCHR5-L1-GmCHS8-GAL1p
M59	X-2 us-FBA1t-GmCHR5-L2-GmCHS8-GAL1p
M60	X-2 us-FBA1t-GmCHS8-L1-GmCHR5-GAL1p
M61	X-2 us-FBA1t-GmCHS8-L2-GmCHR5-GAL1p
M62	GAL1p-GAL7p-GmCHI1B2-ADH1t-X-2 ds
M63	X-2 us-FBA1t-GmCHR5-L1-GmCHI1B2-GAL1p
M64	X-2 us-FBA1t-GmCHR5-L2-GmCHI1B2-GAL1p
M65	X-2 us-FBA1t-GmCHI1B2-L1-GmCHR5-GAL1p
M66	X-2 us-FBA1t-GmCHI1B2-L2-GmCHR5-GAL1p
M67	GAL1p-GAL7p-GmCHS8-ADH1t-X-2 ds
M68	XI-2 us-GAL2p-CrCPR2-ADH1t-TDH2t
M69	ADH2t-TDH2t-Ge2-HIS-GAL7p-GAL1p-GmHID-IDP1t-XI-2 ds
M70	XII-3 us-pYX212t-GmHID-GAL2p-GAL7p-Ge2-HIS-TDH2t-XII-3 ds
M71	XII-3 us-pYX212t-GmHID-GAL2p-GAL7p-Ge2-HIS-TDH2t-TPS1t
M72	TDH21t-TPS1t-Ge2-HIS-GAL1p-GAL10p-GmHID-IDP1t-XII-3 ds
M73	XI-5 us-GPM1p-PlUGT43-FBA1t-XI-5 ds
M74	XI-5 us-IDP1t-PlUGT43-TDH3p-CCW12p
M75	TDH3p-CCW12p-PlUGT43-TPS1t-XI-5 ds
M76	TDH3p-CCW12p-PlUGT43-TPS1t-FBA1t
M77	TPS1t-FBA1t-PlUGT43-GPM1p-XI-5 ds
M78	XI-5 us-GPM1p-GmUGT4-FBA1t-XI-5 ds
M79	XI-5 us-IDP1t-GmUGT4-TDH3p-CCW12p
M80	TDH3p-CCW12p-GmUGT4-TPS1t-XI-5 ds
M81	TDH3p-CCW12p-GmUGT4-TPS1t-FBA1t
M82	TPS1t-FBA1t-GmUGT4-GPM1p-XI-5 ds
M83	XII-5 us-HIS5t-PGM1-TEF1p-PGK1p-UGP1-CPS1t-XII-5 ds
M84	XII-5 us-HIS5t-PGM2-TEF1p-PGK1p-UGP1-CPS1t-XII-5 ds
a Bold font indicates genes expressed; p, indicates promoter; t, indicates terminator; underline, indicates up-stream (us) and down-stream (ds) sequences of Cas9-targeting locus for homologous recombination.
