# Supplementary material for: De novo biosynthesis of bioactive isoflavonoids by engineered yeast cell factories
Source: Nat Commun. 2021 Oct 19;12:6085. doi: 10.1038/s41467-021-26361-1 (PMC8526750; doi:10.1038/s41467-021-26361-1)
Supplement: Supplementary file 8 — Source Data [file 41467_2021_26361_MOESM8_ESM.xlsx]

## Sheet: Fig. 2b
Titers (mg l-1) of intermediates LIG and ISOLIG produced by engineered yeast strains
Strain	Replicate	ISOLIG	LIG
QL11	1	0	0
	2	0	0
	3	0	0
C01	1	0	0
	2	0	0
	3	0	0
C02	1	1.76187	6.78513
	2	1.92393	5.00759
	3	1.55334	5.36451
C03	1	0.675763	5.98623
	2	1.25568	3.33402
	3	1.31426	3.96886
C04	1	0	0
	2	0	0
	3	0	0
C05	1	0	0
	2	0	0
	3	0	0
C06	1	1.57249	5.70082
	2	1.49251	5.56144
	3	2.4436	5.68736
C07	1	0.233915	2.18713
	2	0.419921	2.63126
	3	0.437657	3.43068
C08	1	2.27267	6.56412
	2	2.09442	5.86815
	3	2.50279	7.56261
C09	1	3.12377	9.68815
	2	5.15277	9.86266
	3	2.88057	9.81093
C10	1	0	0
	2	0	0
	3	0	0
C11	1	2.8043	7.87559
	2	2.4079	7.11013
	3	2.32432	8.69487

## Sheet: Fig. 2c
Titers (mg l-1) of intermediates LIG and ISOLIG produced by engineered yeast strains
Strain	Replicate	ISOLIG	LIG
C09	1	4.55884	10.312
	2	4.66548	11.1558
	3	5.06099	9.41122
C12	1	0	0
	2	0	0
	3	0	0
C13	1	0	5.6191
	2	0	4.04985
	3	1.5047	6.95704
C14	1	0	0
	2	0	0
	3	0	0
C15	1	2.84284	6.28118
	2	3.01997	5.22709
	3	2.70072	5.3559
C16	1	0	0
	2	0	0
	3	0	0
C17	1	0	0
	2	0	0
	3	0	0
C18	1	2.0857	6.67936
	2	3.12207	7.48102
	3	2.65351	6.64069
C19	1	1.38845	4.196
	2	2.30615	7.35111
	3	1.86737	5.37171
C20	1	0	0.285085
	2	0	0.42895
	3	0	0.351372
C21	1	1.51282	6.89743
	2	1.16052	5.33851
	3	1.96534	5.65395
C22	1	2.24733	7.96694
	2	2.23457	7.49857
	3	2.93062	8.9011

## Sheet: Fig. 2d
Titers (mg l-1) of DEIN produced by engineered yeast strains
Strain	Replicate	DEIN
C09	1	0
	2	0
	3	0
C23	1	0.236297
	2	0.247034
	3	0.268609
C24	1	0.180698
	2	0.12621
	3	0.188622
C25	1	0.357726
	2	0.341704
	3	0.397928
C26	1	0.561957
	2	0.430139
	3	0.439196
C27	1	0.725859
	2	0.675745
	3	0.597138
C28	1	0.729607
	2	0.899131
	3	1.04435
C29	1	0.270501
	2	0.372327
	3	0.48116
C30	1	0.544578
	2	0.632037
	3	0.753679
C31	1	0
	2	0
	3	0
C32	1	0.35391
	2	0.469063
	3	0.472079

## Sheet: Fig. 3c
Titers (mg l-1) of DEIN produced by engineered yeast strains
Strain	Replicate	DEIN
C28	1	0.545562
	2	0.699332
	3	0.870386
C33	1	1.46487
	2	1.76853
	3	1.39339
C34	1	5.94855
	2	5.89762
	3	5.94228
C35	1	9.69316
	2	10.4935
	3	9.60881
C36	1	4.54437
	2	3.74861
	3	3.56013
C37	1	0.801115
	2	0.610815
	3	0.47167
C38	1	0.844086
	2	1.17762
	3	0.892514

## Sheet: Fig. 4b
Titers (mg l-1) of DEIN produced by engineered yeast strains
Strain	Replicate	DEIN
C35	1	8.656
	2	8.72741
	3	8.95452
C39	1	9.5306
	2	9.24586
	3	9.71642
C40	1	12.9562
	2	13.2355
	3	12.3296
C41	1	10.3424
	2	10.6983
	3	10.8041

## Sheet: Fig. 4c
Titers (mg l-1) of DEIN produced by engineered yeast strains
Strain	Replicate	DEIN
C35	1	8.61758
	2	9.30499
	3	9.06041
C42	1	8.77987
	2	8.50486
	3	8.24529
C43	1	11.053
	2	10.5862
	3	10.6706
C44	1	11.006
	2	11.4684
	3	11.5304
C45	1	5.33548
	2	5.68002
	3	5.62062
C46	1	10.9336
	2	10.7506
	3	10.7413
C47	1	4.73857
	2	3.65313
	3	4.85002

## Sheet: Fig. 4d
Titers (mg l-1) of DEIN produced by engineered yeast strains
Strain	Replicate	DEIN
C35	1	8.75484
	2	9.01233
	3	8.3803
C48	1	9.26444
	2	9.0733
	3	7.99242
C49	1	10.0755
	2	9.64557
	3	10.0036
C50	1	6.95242
	2	6.5877
	3	6.53267
C51	1	9.26753
	2	9.49851
	3	10.1908
C52	1	10.6551
	2	9.88552
	3	10.3645
C53	1	10.802
	2	11.8461
	3	10.978
C54	1	6.7503
	2	6.54087
	3	7.51435
C55	1	10.5974
	2	10.866
	3	10.5268

## Sheet: Fig. 5b
Titers (mg l-1) of intermediates LIG and ISOLIG produced by engineered yeast strains
Strain	Replicate	ISOLIG	LIG
I01	1	17.1818	36.5112
	2	17.0519	39.3826
	3	16.6656	37.0158
I02	1	36.7677	78.8713
	2	36.8171	76.2394
	3	34.9804	78.1319
I03	1	33.8331	69.902
	2	34.2122	71.9772
	3	32.2836	70.5879
I04	1	24.0123	50.793
	2	23.802	48.1592
	3	23.6058	48.2425
I05	1	20.913	45.0771
	2	24.2534	50.2084
	3	16.7784	38.2073

## Sheet: Fig. 5c
Titers (mg l-1) of aromatics produced by engineered yeast strains
Strain	Replicate	ISOLIG	LIG	DEIN	NAG	GEIN
I02	1	33.767	70.8617	0	11.4674	0
	2	35.4076	75.3424	0	11.3632	0
	3	32.6203	73.947	0	11.8935	0
I14	1	16.3689	44.0469	20.6773	9.69232	1.55018
	2	16.396	42.8201	21.2123	10.0435	1.23001
	3	14.7159	39.8895	20.12	10.2143	1.02763

## Sheet: Fig. 6a
Titers (mg l-1) of DEIN produced by engineered yeast strains
Strain	Replicate	DEIN
I14	1	20.2901
	2	18.3804
	3	19.8812
I15	1	23.0389
	2	23.9565
	3	22.8326
I16	1	12.7125
	2	12.1512
	3	11.4373

[truncated: 31 more sheets: Fig. 6b, Fig. 6c, Fig. 6d, Fig. 6f, Fig. 6g, Fig. 7c, Supplementary Fig. 3b, Supplementary Fig. 3c , Supplementary Fig. 4, Supplementary Fig. 5, Supplementary Fig. 6a, Supplementary Fig. 6b, Supplementary Fig. 6c, Supplementary Fig. 7a, Supplementary Fig. 7b, Supplementary Fig. 7c, Supplementary Fig. 8, Supplementary Fig. 9, Supplementary Fig. 10a, Supplementary Fig. 10b …]
